# Supplementary material for: Targeting insect mitochondrial complex I for plant protection
Source: Plant Biotechnol J. 2016 Mar 17;14(9):1925–35. doi: 10.1111/pbi.12553 (PMC5069633; doi:10.1111/pbi.12553)
Supplement: Supplementary file 3 — Table S2 Pairwise comparison of differentially expressed genes in midgut of Helicoverpa armigera fed with WT or 35S::dsHaNV2 cotton leaves. [file PBI-14-1925-s002.xlsx]

## Sheet: Sheet1
Table S2. Pairwise comparison of differentially expressed genes in midgut of H. armigera fed with WT or 35S::dsHaNV2 cotton leaves.
Gene ID	Length (bp)	FPKM_WT_1	FPKM_WT_2	FPKM_WT_3	AVG_WT	FPKM_NV2_1	FPKM_NV2_2	FPKM_NV2_3	AVG_NV2	R=AVG_NV2/AVG_WT	Log2(R)	Nr-annotation	Nt-annotation	Swissprot-annotation
CL28.Contig7_All	4198	21.9146	0	5.8279	9.2475	0	0.0141	0	0.0047	0.000508245	-10.9422	dentin sialophosphoprotein precursor [Bos taurus]	--	Dentin sialophosphoprotein OS=Homo sapiens GN=DSPP PE=1 SV=2
Unigene13756_All	1909	397.276	0.06	1.8599	133.065	0.0593	0.1551	0	0.0714667	0.000537079	-10.8626	putative ecdysone oxidase [Helicoverpa zea]	TSA: Spodoptera exigua comp920_c0_seq1 transcribed RNA sequence	Glucose dehydrogenase [acceptor] OS=Drosophila melanogaster GN=Gld PE=3 SV=3
Unigene16817_All	619	720.524	0.1849	1067.25	595.986	0.4575	0.5739	0	0.3438	0.00057686	-10.7595	--	--	--
CL2460.Contig2_All	1034	1153.19	0.2214	580.046	577.82	0.3287	0.6871	0.0542	0.356667	0.000617262	-10.6618	unknown [Helicoverpa armigera]	Helicoverpa armigera unknown mRNA	--
CL4563.Contig2_All	1108	255.785	0.4133	241.137	165.778	0.2045	0.1069	0	0.1038	0.000626138	-10.6412	--	--	--
CL28.Contig1_All	1130	27.806	0	15.4159	14.4073	0	0.0524	0	0.0174667	0.00121235	-9.68798	--	--	--
CL4563.Contig1_All	824	13.6725	0	212.215	75.2958	0	0.2874	0	0.0958	0.00127231	-9.61833	--	--	--
CL3895.Contig2_All	1440	0.7863	329.998	0.1541	110.313	0	0.4523	0	0.150767	0.00136672	-9.51507	hypothetical protein KGM_02610 [Danaus plexippus]	--	Mucin-19 OS=Mus musculus GN=Muc19 PE=2 SV=2
CL28.Contig6_All	2824	12.2089	0	2.436	4.88163	0	0.021	0	0.007	0.00143395	-9.44579	dentin sialophosphoprotein precursor [Bos taurus]	--	Dentin sialophosphoprotein OS=Homo sapiens GN=DSPP PE=1 SV=2
CL5225.Contig3_All	3910	12.7273	0.0146	6.7964	6.51277	0.0145	0.0151	0.0143	0.0146333	0.00224687	-8.79787	aldehyde oxidase 2 [Danaus plexippus]	TSA: Spodoptera exigua comp13635_c0_seq1 transcribed RNA sequence	Aldehyde oxidase OS=Macaca fascicularis GN=AOX1 PE=2 SV=1
CL28.Contig5_All	4258	1.4758	0	3.153	1.54293	0	0.0139	0	0.00463333	0.00300294	-8.37941	dentin sialophosphoprotein precursor [Bos taurus]	--	Dentin sialophosphoprotein OS=Homo sapiens GN=DSPP PE=1 SV=2
CL5225.Contig1_All	3663	0.0155	0	3.7863	1.26727	0.0155	0	0	0.00516667	0.00407702	-7.93827	aldehyde oxidase 2 [Danaus plexippus]	TSA: Spodoptera exigua comp13635_c0_seq1 transcribed RNA sequence	Xanthine dehydrogenase OS=Dictyostelium discoideum GN=xdh PE=3 SV=1
CL28.Contig4_All	4024	0.9004	0	1.4752	0.791867	0	0.0147	0	0.0049	0.00618791	-7.33633	dentin sialophosphoprotein precursor [Bos taurus]	--	Dentin sialophosphoprotein OS=Homo sapiens GN=DSPP PE=1 SV=2
Unigene14068_All	615	8.5611	0.0931	0.2706	2.97493	0.0921	0	0	0.0307	0.0103196	-6.59847	--	--	--
CL3293.Contig3_All	2980	1.2919	0	2.5132	1.26837	0	0.0397	0	0.0132333	0.0104334	-6.58265	--	Pig DNA sequence from clone CH242-139E9 on chromosome X, complete sequence	--
Unigene20001_All	270	4.1936	38.3713	13.3557	18.6402	0.8392	0	0	0.279733	0.015007	-6.05822	--	41B01_HaBAC_fin, Helicoverpa armigera BAC, pupae DNA	--
CL193.Contig3_All	843	0.2015	0.679	3.2905	1.39033	0.0672	0	0	0.0224	0.0161112	-5.95579	--	--	--
CL4666.Contig1_All	6960	30.2998	0.0576	11.7252	14.0275	0.1058	0.5189	0.0724	0.232367	0.016565	-5.91571	PREDICTED: hypothetical protein LOC100763491 [Cricetulus griseus]	--	Dentin sialophosphoprotein OS=Homo sapiens GN=DSPP PE=1 SV=2
CL3381.Contig2_All	2022	78.0611	0.0283	37.6161	38.5685	0.084	1.9619	0.0831	0.709667	0.0184002	-5.76414	putative ecdysone oxidase [Danaus plexippus]	--	Glucose dehydrogenase [acceptor] OS=Drosophila melanogaster GN=Gld PE=3 SV=3
CL3381.Contig1_All	478	46.1913	0	18.9181	21.7031	0.1185	1.1148	0	0.4111	0.018942	-5.72227	putative ecdysone oxidase [Danaus plexippus]	--	Neither inactivation nor afterpotential protein G OS=Drosophila melanogaster GN=ninaG PE=2 SV=2
Unigene12120_All	857	116.729	0	82.7308	66.4866	0	3.7998	0.3268	1.37553	0.0206889	-5.595	heavy-chain fibroin [Yponomeuta evonymellus]	--	Fibroin heavy chain OS=Bombyx mori GN=FIBH PE=1 SV=4
CL6205.Contig1_All	486	3.9606	0	1.8264	1.929	0	0.1218	0	0.0406	0.0210472	-5.57023	hypothetical protein [Monosiga brevicollis MX1] >gi|163778343|gb|EDQ91958.1| predicted protein [Monosiga brevicollis MX1]	--	Protein FAM71B OS=Mus musculus GN=Fam71b PE=2 SV=2
Unigene7172_All	2868	3.4347	0	2.3406	1.9251	0	0.1239	0	0.0413	0.0214534	-5.54265	hypothetical protein PTSG_12308 [Salpingoeca sp. ATCC 50818]	--	Location of vulva defective 1 OS=Caenorhabditis elegans GN=lov-1 PE=1 SV=4
Unigene18546_All	1942	487.049	0.3537	1794.68	760.693	0.2625	51.129	0.0577	17.1497	0.0225449	-5.47106	carboxyl/choline esterase CCE016d [Helicoverpa armigera]	Helicoverpa armigera clone KGHa021A11 carboxyl/choline esterase CCE016d mRNA, complete cds	Esterase FE4 OS=Myzus persicae PE=1 SV=1
Unigene18616_All	712	3.4191	2.8941	0	2.1044	0	0	0.1573	0.0524333	0.024916	-5.32678	--	--	--
CL193.Contig1_All	794	0.6417	1.8743	3.0044	1.84013	0	0.0746	0.0705	0.0483667	0.0262843	-5.24965	--	--	--
Unigene7721_All	497	0.3417	2.6489	1.3395	1.44337	0	0.1191	0	0.0397	0.0275051	-5.18416	--	Bombyx mori fibroin heavy chain Fib-H (fib-H) gene, complete cds	--
CL482.Contig1_All	556	2.7492	0	0.9978	1.249	0	0.1065	0	0.0355	0.0284227	-5.13681	PREDICTED: predicted protein-like, partial [Saccoglossus kowalevskii]	--	Papilin OS=Drosophila melanogaster GN=Ppn PE=1 SV=2
Unigene12303_All	312	1.996	0	4.6231	2.20637	0	0.1898	0	0.0632667	0.0286746	-5.12408	putative ecdysone oxidase [Helicoverpa zea]	Helicoverpa zea putative ecdysone oxidase mRNA, complete cds	Neither inactivation nor afterpotential protein G OS=Drosophila melanogaster GN=ninaG PE=2 SV=2
CL641.Contig3_All	324	6.1157	0.1767	0	2.09747	0	0.1827	0	0.0609	0.029035	-5.10606	--	--	--
CL3293.Contig2_All	2159	0.6031	0.0265	1.2334	0.621	0	0.0548	0	0.0182667	0.0294149	-5.08731	--	--	--
CL1817.Contig1_All	595	0.0951	3.4632	2.8904	2.14957	0.0952	0.0995	0	0.0649	0.0301921	-5.04968	--	--	--
Unigene1232_All	405	2.5162	0	2.0547	1.52363	0	0	0.1383	0.0461	0.0302566	-5.04661	PREDICTED: similar to BEL12_AG transposon polyprotein [Tribolium castaneum] >gi|270017009|gb|EFA13455.1| hypothetical protein TcasGA2_TC010686 [Tribolium castaneum]	--	--
CL5638.Contig2_All	1617	961.982	1.1681	776.136	579.762	0.8407	50.86	2.3208	18.0072	0.0310596	-5.00882	minor ampullate silk protein MiSp1 [Nephila clavipes]	Mouse DNA sequence from clone RP23-450P9 on chromosome 2, complete sequence	Fibroin heavy chain OS=Bombyx mori GN=FIBH PE=1 SV=4
CL1177.Contig2_All	1070	3.8095	13.6946	6.481	7.99503	0.6353	0.1107	0.0523	0.2661	0.0332832	-4.90906	serine protease 40 [Mamestra configurata]	Mamestra configurata serine protease 40 (SP40) mRNA, partial cds	Collagenase OS=Hypoderma lineatum PE=1 SV=3
CL3202.Contig1_All	385	1.3234	0.892	2.1615	1.45897	0.1471	0	0	0.0490333	0.0336083	-4.89504	--	--	--
Unigene1039_All	263	3.0137	2.1764	1.4766	2.22223	0	0.2251	0	0.0750333	0.0337648	-4.88833	--	--	--
Unigene1391_All	216	2.8831	0	4.88	2.5877	0	0.2741	0	0.0913667	0.0353081	-4.82386	--	--	--
CL1100.Contig1_All	416	1.3609	3.8526	2.4005	2.538	0	0	0.2693	0.0897667	0.0353691	-4.82137	--	--	--
Unigene10435_All	910	44.7934	0.0629	39.5049	28.1204	0.0622	2.9279	0	0.9967	0.035444	-4.81831	AAEL009219-PA [Aedes aegypti]	--	Serrate RNA effector molecule homolog OS=Aedes aegypti GN=Ars2 PE=3 SV=1
Unigene5026_All	943	4.5627	3.3384	0.6471	2.8494	0.2403	0.0628	0	0.101033	0.0354578	-4.81775	--	--	--
CL5638.Contig1_All	484	29.7106	0.1183	28.1972	19.342	0	1.835	0.2315	0.688833	0.0356133	-4.81144	MiSp [Deinopis spinosa]	Mouse DNA sequence from clone RP23-450P9 on chromosome 2, complete sequence	Glycine, alanine and asparagine-rich protein OS=Haliotis asinina PE=1 SV=1
Unigene17547_All	335	0	3.5881	1.1592	1.58243	0.1691	0	0	0.0563667	0.0356202	-4.81116	--	--	--
CL3607.Contig2_All	1063	0.5326	25.5233	0.8872	8.98103	0.5861	0.2228	0.1581	0.322333	0.0358905	-4.80026	3-dehydroecdysone 3alpha-reductase [Spodoptera littoralis]	--	17-beta-hydroxysteroid dehydrogenase 14 OS=Bos taurus GN=HSD17B14 PE=2 SV=1
Unigene15413_All	271	0	8.4486	3.6849	4.0445	0	0.437	0	0.145667	0.036016	-4.79522	--	--	--
Unigene17223_All	2033	0.6405	0	0.1637	0.268067	0	0.0291	0	0.0097	0.036185	-4.78846	oxidase/peroxidase [Danaus plexippus]	TSA: Spodoptera exigua comp1093_c0_seq1 transcribed RNA sequence	Peroxidase OS=Drosophila melanogaster GN=Pxd PE=2 SV=2
Unigene5217_All	445	4.3256	0.2573	5.9841	3.52233	0.2546	0.1331	0	0.129233	0.0366897	-4.76848	--	35D18_HaBAC_fin, Helicoverpa armigera BAC, pupae DNA	--
CL781.Contig1_All	218	1.5582	0	5.3442	2.3008	0	0	0.2569	0.0856333	0.0372189	-4.74782	--	--	--
Unigene20184_All	380	1.0429	0	3.0659	1.3696	0	0.1558	0	0.0519333	0.0379186	-4.72095	GH11954 [Drosophila grimshawi] >gi|193901386|gb|EDW00253.1| GH11954 [Drosophila grimshawi]	--	Glucose dehydrogenase [acceptor] OS=Drosophila pseudoobscura pseudoobscura GN=Gld PE=3 SV=4
CL2798.Contig1_All	200	2.2646	2.8619	2.2191	2.44853	0.2832	0	0	0.0944	0.0385537	-4.69699	Protein Y39B6A.1 [Caenorhabditis elegans] >gi|15209353|emb|CAC51077.1| Protein Y39B6A.1 [Caenorhabditis elegans]	Danio rerio calsequestrin 1a (casq1a), mRNA	Nucleolin OS=Macaca fascicularis GN=NCL PE=2 SV=3
CL2532.Contig1_All	1651	55.2766	0	167.945	74.4071	0	8.7145	0	2.90483	0.0390398	-4.67891	juvenile hormone epoxide hydrolase [Helicoverpa armigera]	Trichoplusia ni epoxide hydrolase mRNA, complete cds	Juvenile hormone epoxide hydrolase OS=Bombyx mori GN=JHEH PE=1 SV=1
Unigene13961_All	720	2.8307	0	1.3099	1.3802	0	0.1645	0	0.0548333	0.0397285	-4.65368	hypothetical protein KGM_22089 [Danaus plexippus]	--	--
CL5304.Contig1_All	1349	0.2518	0.9759	7.4025	2.87673	0.084	0.2633	0	0.115767	0.0402424	-4.63514	aliphatic nitrilase [Bombyx mori] >gi|283558277|gb|ADB27116.1| aliphatic nitrilase [Bombyx mori]	Bombyx mori mRNA, clone: MFB-21A03	Beta-ureidopropionase OS=Pongo abelii GN=UPB1 PE=2 SV=1
CL5551.Contig1_All	366	0.6187	1.8767	1.2126	1.236	0	0	0.153	0.051	0.0412621	-4.59904	--	51D19_HaBAC_fin, Helicoverpa armigera BAC, pupae DNA	--
CL1055.Contig1_All	1612	3.1608	0.1065	0.2409	1.1694	0	0.1102	0.0347	0.0483	0.0413032	-4.5976	UDP-glycosyltransferase UGT34A3 [Helicoverpa armigera]	Helicoverpa armigera UDP-glycosyltransferase UGT34A3 (UGT34A3) mRNA, complete cds	UDP-glucuronosyltransferase 2B31 OS=Canis familiaris GN=UGT2B31 PE=1 SV=1
Unigene20239_All	344	0.3292	0.6656	3.0642	1.353	0	0.1721	0	0.0573667	0.0423996	-4.55981	--	--	--
Unigene20203_All	305	0.1856	0	4.1836	1.4564	0.1857	0	0	0.0619	0.0425021	-4.55632	--	--	--
Unigene17038_All	938	0.3621	0	9.7588	3.37363	0.1812	0.1894	0.0597	0.143433	0.042516	-4.55585	serine protease inhibitor 28 [Danaus plexippus]	--	Inducible metalloproteinase inhibitor protein OS=Galleria mellonella GN=IMPI PE=1 SV=2
CL6923.Contig2_All	260	0.4355	0	4.9076	1.78103	0	0.2277	0	0.0759	0.0426157	-4.55247	--	Helicoverpa zea strain SIMRU Lab Zea clone BAC 79L08, complete sequence	--
Unigene8051_All	252	2.2466	2.2714	0.6604	1.72613	0	0	0.2223	0.0741	0.0429283	-4.54193	--	--	--
Unigene8949_All	471	76.8074	0	244.761	107.189	0	13.8279	0	4.6093	0.0430015	-4.53947	--	--	--
CL960.Contig5_All	404	2.6625	0.1417	0.412	1.07207	0	0	0.1386	0.0462	0.0430943	-4.53636	putative Growth arrest-specific protein 1 precursor [Danaus plexippus]	TSA: Spodoptera exigua comp16792_c0_seq1 transcribed RNA sequence	Growth arrest-specific protein 1 OS=Mus musculus GN=Gas1 PE=2 SV=2
Unigene18939_All	294	2.8885	0	1.6983	1.52893	0	0.2014	0	0.0671333	0.0439086	-4.50935	--	--	--
CL2297.Contig1_All	468	0.4839	0.3669	2.0152	0.955333	0	0.1265	0	0.0421667	0.0441382	-4.50183	hypothetical protein KGM_14252 [Danaus plexippus]	TSA: Spodoptera exigua comp14486_c0_seq1 transcribed RNA sequence	--
Unigene18639_All	321	2.6455	7.8458	5.3576	5.28297	0	0.1845	0.5235	0.236	0.0446719	-4.48449	--	--	--
Unigene15463_All	1709	6.4598	0	6.6222	4.36067	0	0.589	0	0.196333	0.0450237	-4.47317	antennal esterase CXE3 [Spodoptera littoralis]	--	Esterase B1 OS=Culex pipiens GN=B1 PE=3 SV=1
CL5874.Contig2_All	340	2.3312	0.505	0.8158	1.21733	0	0	0.1647	0.0549	0.0450986	-4.47077	--	--	--
Unigene1624_All	262	2.593	0	2.1175	1.57017	0	0	0.2138	0.0712667	0.045388	-4.46155	--	--	--
Unigene11505_All	4086	11.4586	0.5043	21.0858	11.0162	0.3743	1.0868	0.0411	0.500733	0.0454541	-4.45944	putative aldehyde oxidase [Danaus plexippus]	TSA: Spodoptera exigua comp27134_c0_seq1 transcribed RNA sequence	Aldehyde oxidase OS=Bos taurus GN=AOX1 PE=1 SV=2
Unigene1159_All	297	1.7156	1.5418	0.934	1.39713	0.1907	0	0	0.0635667	0.0454979	-4.45806	--	--	--
Unigene17203_All	641	0.8832	0	1.1251	0.669433	0	0.0924	0	0.0308	0.0460091	-4.44194	putative ecdysone oxidase [Danaus plexippus]	--	Choline dehydrogenase, mitochondrial OS=Homo sapiens GN=CHDH PE=2 SV=2
Unigene18472_All	1677	1386.59	0.512	1024.66	803.92	0.4053	112.803	0.2004	37.803	0.0470233	-4.41048	fructosidase [Helicoverpa armigera]	Helicoverpa armigera fructosidase (GH32FruA-1) mRNA, complete cds	--
Unigene6411_All	321	0.8818	1.4265	1.3826	1.2303	0	0	0.1745	0.0581667	0.0472784	-4.40267	--	--	--
Unigene15428_All	416	0.4083	2.0639	0.5334	1.00187	0	0.1423	0	0.0474333	0.047345	-4.40065	--	--	--
Unigene6576_All	219	4.1362	1.3068	0	1.81433	0.2586	0	0	0.0862	0.0475106	-4.39561	--	--	--
CL4701.Contig1_All	248	1.598	1.8464	1.3422	1.59553	0.2284	0	0	0.0761333	0.0477165	-4.38937	--	--	--
CL3620.Contig2_All	260	1.3065	1.541	1.707	1.51817	0.2179	0	0	0.0726333	0.0478428	-4.38555	--	--	--
CL3260.Contig3_All	1630	0.0347	3.5116	0.1702	1.23883	0.0695	0.109	0	0.0595	0.0480291	-4.37995	antennal esterase CXE12 [Spodoptera littoralis]	49G12_SfBAC_fin, Spodoptera frugiperda BAC, egg DNA	Esterase FE4 OS=Myzus persicae PE=1 SV=1
CL2755.Contig1_All	219	19.6468	0.5227	0.5066	6.89203	1.0346	0	0	0.344867	0.0500385	-4.32082	--	--	--
Unigene7975_All	293	1.739	0.7814	1.3254	1.28193	0.1933	0	0	0.0644333	0.0502626	-4.31437	--	--	--
Unigene13762_All	456	1.614	1.8829	1.3383	1.61173	0.2484	0	0	0.0828	0.0513733	-4.28284	cytochrome CYP9A51 [Spodoptera littoralis]	02A22_HaBAC_fin, Helicoverpa armigera BAC, pupae DNA	Cytochrome P450 9e2 OS=Blattella germanica GN=CYP9E2 PE=2 SV=1
CL1052.Contig2_All	1900	11.0844	0.0301	4.3798	5.16477	0.0894	0.7167	0	0.2687	0.0520256	-4.26463	PREDICTED: mucin-17-like [Danio rerio]	--	Mucin-22 OS=Homo sapiens GN=MUC22 PE=1 SV=2
Unigene20019_All	240	0.4718	3.8159	0.2312	1.5063	0.236	0	0	0.0786667	0.0522251	-4.25911	--	--	--
Unigene1843_All	310	1.8263	0.5539	1.0738	1.15133	0	0	0.1807	0.0602333	0.0523162	-4.2566	--	--	--
Unigene18699_All	1095	464.441	0.1568	413.269	292.622	0.1552	45.7987	0	15.318	0.0523472	-4.25574	fibroin light chain [Haritalodes derogata]	TSA: Spodoptera exigua comp362_c0_seq1 transcribed RNA sequence	Fibroin light chain OS=Galleria mellonella GN=FIBL PE=1 SV=1
CL2611.Contig2_All	1664	2.5857	0.0344	3.334	1.9847	0.1362	0.1423	0.0337	0.104067	0.0524345	-4.25334	hypothetical protein KGM_12805 [Danaus plexippus]	TSA: Spodoptera exigua comp7918_c0_seq1 transcribed RNA sequence	Glucose dehydrogenase [acceptor] OS=Drosophila pseudoobscura pseudoobscura GN=Gld PE=3 SV=4
Unigene7924_All	264	1.2867	1.0841	1.8913	1.4207	0	0.2243	0	0.0747667	0.0526266	-4.24806	--	--	--
CL379.Contig2_All	1960	1.7331	37.5558	2.9437	14.0775	0.7803	1.299	0.2	0.759767	0.0539702	-4.21169	UDP-glycosyltransferase UGT39B2 [Helicoverpa armigera]	Helicoverpa armigera UDP-glycosyltransferase UGT39B2 (UGT39B2) mRNA, complete cds	UDP-glucuronosyltransferase 2B4 OS=Homo sapiens GN=UGT2B4 PE=1 SV=2
Unigene7816_All	353	1.283	1.4594	3.1432	1.96187	0.1605	0	0.1587	0.1064	0.0542341	-4.20466	--	--	--
Unigene9188_All	469	1.8107	0	2.8389	1.54987	0	0.2525	0	0.0841667	0.0543057	-4.20275	glucose dehydrogenase [Papilio xuthus]	--	Glucose dehydrogenase [acceptor] OS=Drosophila pseudoobscura pseudoobscura GN=Gld PE=3 SV=4
Unigene13683_All	378	1.4977	5.7542	3.8159	3.68927	0.4495	0.1566	0	0.202033	0.0547625	-4.19067	--	--	--
Unigene1607_All	232	1.9522	1.727	0.7174	1.46553	0	0	0.2414	0.0804667	0.0549061	-4.18689	--	--	--
Unigene19950_All	236	2.159	1.2127	0.9403	1.43733	0	0	0.2373	0.0791	0.0550325	-4.18357	--	--	--
Unigene6549_All	441	1.1554	0.2596	0.8806	0.7652	0	0	0.127	0.0423333	0.0553232	-4.17597	hypothetical protein KGM_04132 [Danaus plexippus]	TSA: Spodoptera exigua comp4803_c0_seq1 transcribed RNA sequence	Acylphosphatase-2 OS=Gallus gallus GN=ACYP2 PE=1 SV=2
Unigene6145_All	366	0.7734	1.7203	0.3032	0.9323	0.1548	0	0	0.0516	0.055347	-4.17535	--	--	--
Unigene20299_All	223	1.7771	1.0267	1.7414	1.51507	0.254	0	0	0.0846667	0.0558831	-4.16144	--	--	--
CL2080.Contig1_All	788	3.3049	1.9612	1.2673	2.1778	0.1438	0.1503	0.0711	0.121733	0.0558974	-4.16108	--	--	--
Unigene17584_All	213	2.3921	0.5375	1.8232	1.58427	0.2659	0	0	0.0886333	0.055946	-4.15982	--	--	--
CL631.Contig1_All	1767	1.7942	5.5069	1.4442	2.9151	0.1282	0.3686	0	0.1656	0.0568077	-4.13777	growth blocking peptide binding protein [Mythimna separata]	--	Low molecular mass 30 kDa lipoprotein 21G1 OS=Bombyx mori GN=21G1 PE=2 SV=1
Unigene5768_All	882	1.2196	12.4602	4.2143	5.9647	0.3211	0.2014	0.508	0.3435	0.0575888	-4.11807	--	Heliothis subflexa clone 89F08 ABC transporter family C protein ABCC3 (ABCC3) gene, partial cds; ABC transporter family C protein ABCC2 (ABCC2) and SMC domain protein (nachbar) genes, complete cds; and ABC transporter family C protein ABCC1 (ABCC1) gene, partial cds	--
Unigene20088_All	234	1.2097	2.6907	0.2371	1.37917	0	0	0.2394	0.0798	0.057861	-4.11126	simila to CG15615 [Papilio polytes]	TSA: Spodoptera exigua comp4440_c0_seq1 transcribed RNA sequence	--
CL4265.Contig1_All	311	0.7282	1.8405	0.7135	1.09407	0	0.1904	0	0.0634667	0.0580099	-4.10756	hypothetical protein KGM_09955 [Danaus plexippus]	Drosophila yakuba GE25151 (Dyak\GE25151), mRNA	Phosphopantothenate--cysteine ligase OS=Mus musculus GN=Ppcs PE=2 SV=1
CL6845.Contig2_All	306	3.3302	0	0	1.11007	0	0.1935	0	0.0645	0.0581046	-4.1052	hypothetical protein NEMVEDRAFT_v1g155353 [Nematostella vectensis] >gi|156330400|ref|XP_001619109.1| hypothetical protein NEMVEDRAFT_v1g152336 [Nematostella vectensis] >gi|156197983|gb|EDO26100.1| predicted protein [Nematostella vectensis] >gi|156201630|gb|EDO27009.1| predicted protein [Nematostella vectensis]	TSA: Chrysopa pallens Unigene14867_dacaoling transcribed RNA sequence	--
CL2859.Contig1_All	273	1.659	0	13.0057	4.88823	0.2075	0.6506	0	0.286033	0.0585147	-4.09506	PREDICTED: papilin-like [Megachile rotundata]	--	300 kDa antigen AG231 (Fragment) OS=Plasmodium falciparum (isolate FC27 / Papua New Guinea) GN=FIRA PE=2 SV=1
CL6846.Contig1_All	374	0.3027	1.6835	0.5933	0.859833	0.1515	0	0	0.0505	0.0587323	-4.0897	--	31C13_HaBAC_fin, Helicoverpa armigera BAC, pupae DNA	--
CL2249.Contig1_All	235	1.4455	1.9486	0.7082	1.36743	0.241	0	0	0.0803333	0.0587475	-4.08933	--	--	--
CL5705.Contig2_All	274	1.8596	0.6267	1.0124	1.16623	0.2067	0	0	0.0689	0.0590791	-4.08121	--	--	--
CL193.Contig2_All	728	3.5773	0.3145	0.0762	1.32267	0.0778	0.0813	0.0769	0.0786667	0.0594758	-4.07155	--	--	--
Unigene20268_All	401	0.9883	0.9992	2.6286	1.5387	0.1413	0	0.1397	0.0936667	0.0608739	-4.03803	--	--	--
CL2303.Contig1_All	303	6.3527	17.9462	4.2112	9.50337	0.1869	1.3679	0.1849	0.5799	0.0610205	-4.03456	--	--	--
CL6480.Contig2_All	362	2.0331	2.5299	0.613	1.72533	0	0.1636	0.1547	0.1061	0.0614954	-4.02338	neuropeptide-like precursor 4E [Bombyx mori]	--	--
Unigene10786_All	229	1.4833	1.4997	1.2113	1.3981	0	0.2586	0	0.0862	0.0616551	-4.01964	--	--	--
CL615.Contig1_All	2152	0.4735	6.6761	2.2686	3.1394	0.3422	0.1926	0.0521	0.195633	0.0623155	-4.00426	Protein asteroid [Harpegnathos saltator]	--	Protein asteroid OS=Drosophila melanogaster GN=ast PE=2 SV=1
Unigene20623_All	322	0.5275	1.0666	1.206	0.933367	0.1759	0	0	0.0586333	0.0628192	-3.99265	--	--	--
Unigene20453_All	259	1.0929	0.663	1.7136	1.1565	0.2187	0	0	0.0729	0.063035	-3.9877	hypothetical protein KGM_16031 [Danaus plexippus]	--	TBC1 domain family member 12 OS=Homo sapiens GN=TBC1D12 PE=1 SV=3
CL817.Contig1_All	289	0	0	3.0714	1.0238	0.196	0	0	0.0653333	0.0638145	-3.96997	--	--	--
CL6541.Contig1_All	390	1.3065	1.3209	1.8493	1.49223	0.1452	0	0.1436	0.0962667	0.0645118	-3.95429	--	--	--
CL502.Contig2_All	3970	16.7132	0.1153	7.4902	8.10623	0.0428	1.4914	0.0564	0.5302	0.0654065	-3.93442	mCG6879 [Mus musculus]	--	Mucin-22 OS=Homo sapiens GN=MUC22 PE=1 SV=2
Unigene20046_All	231	0	2.9735	0.7205	1.23133	0	0	0.2425	0.0808333	0.065647	-3.92913	--	--	--
CL1829.Contig2_All	2614	18.0194	44.0131	17.4243	26.4856	3.2937	0.521	1.4142	1.74297	0.0658081	-3.92559	zinc/iron transporter [Danaus plexippus]	TSA: Spodoptera exigua comp7183_c0_seq1 transcribed RNA sequence	Zinc transporter ZIP1 OS=Danio rerio GN=slc39a1 PE=2 SV=1
Unigene20003_All	311	0.9102	3.1288	1.4271	1.82203	0	0	0.3602	0.120067	0.0658971	-3.92364	--	--	--
CL6931.Contig20_All	3756	0.0754	0.061	0.0886	0.075	0	0	0.0149	0.00496667	0.0662222	-3.91654	hypothetical protein KGM_13305 [Danaus plexippus]	TSA: Spodoptera exigua comp12604_c0_seq1 transcribed RNA sequence	Glycolipid transfer protein domain-containing protein 1 OS=Danio rerio GN=gltpd1 PE=2 SV=1
Unigene20107_All	223	0.7616	2.3101	0.7463	1.27267	0.254	0	0	0.0846667	0.066527	-3.90992	hypothetical protein KGM_21743 [Danaus plexippus]	TSA: Spodoptera exigua comp4440_c0_seq1 transcribed RNA sequence	--
Unigene20094_All	204	0.555	2.5252	1.0878	1.38933	0.2777	0	0	0.0925667	0.0666267	-3.90776	--	--	--
CL5874.Contig1_All	273	0.6221	2.7257	2.845	2.06427	0.2075	0	0.2052	0.137567	0.0666419	-3.90743	--	--	--
Unigene4756_All	382	0	0	2.3237	0.774567	0	0.155	0	0.0516667	0.066704	-3.90608	--	--	--
Unigene20302_All	275	0.2059	0.6244	2.2191	1.01647	0	0	0.2037	0.0679	0.0668	-3.90401	--	--	--
Unigene22142_All	284	0.7974	1.0077	1.1721	0.9924	0.1994	0	0	0.0664667	0.0669757	-3.90022	--	--	--
Unigene20267_All	302	0.7499	0.3791	1.6533	0.927433	0.1876	0	0	0.0625333	0.0674262	-3.89055	--	--	--
Unigene13723_All	1422	1.2342	0	6.0861	2.4401	0	0.4996	0	0.166533	0.0682486	-3.87306	putative ecdysone oxidase [Helicoverpa zea]	Helicoverpa zea putative ecdysone oxidase mRNA, complete cds	Glucose dehydrogenase [acceptor] OS=Drosophila melanogaster GN=Gld PE=3 SV=3
CL2859.Contig2_All	251	14.8865	0	5.3046	6.73037	0.4513	0.9436	0	0.464967	0.0690849	-3.85549	PREDICTED: papilin-like [Megachile rotundata]	--	--
CL490.Contig5_All	830	0.4093	0.2759	0.3342	0.3398	0	0.0713	0	0.0237667	0.0699431	-3.83767	--	Helicoverpa armigera SINE SE3.9, complete sequence	--
Unigene20212_All	393	0.2881	0.1456	3.6703	1.368	0.2883	0	0	0.0961	0.0702485	-3.83139	--	--	--
CL3261.Contig1_All	2112	0.0536	0.2439	0.0788	0.125433	0	0	0.0265	0.00883333	0.0704225	-3.82782	hypothetical protein KGM_18616 [Danaus plexippus]	TSA: Spodoptera exigua comp5177_c0_seq1 transcribed RNA sequence	Sulfhydryl oxidase 1 OS=Gallus gallus GN=QSOX1 PE=1 SV=1
Unigene19940_All	275	1.8528	0.8326	0.2017	0.962367	0	0	0.2037	0.0679	0.0705552	-3.8251	GI23796 [Drosophila mojavensis] >gi|193914742|gb|EDW13609.1| GI23796 [Drosophila mojavensis]	--	--
Unigene20348_All	208	1.3609	0	2.6672	1.3427	0	0.2847	0	0.0949	0.0706785	-3.82259	putative ecdysone oxidase [Danaus plexippus]	--	Glucose dehydrogenase [acceptor] OS=Drosophila pseudoobscura pseudoobscura GN=Gld PE=3 SV=4
Unigene3053_All	585	0.6774	0.3914	0.2845	0.4511	0	0	0.0957	0.0319	0.070716	-3.82182	--	Helicoverpa armigera SINE SE3.8, complete sequence	--
Unigene12487_All	227	1.4964	0.7565	1.222	1.1583	0	0	0.2467	0.0822333	0.0709948	-3.81614	hypothetical protein KGM_06939 [Danaus plexippus]	--	--
CL4712.Contig2_All	288	1.376	0	1.3484	0.908133	0	0	0.1945	0.0648333	0.0713919	-3.8081	--	--	--
CL3684.Contig1_All	272	131.128	503.998	376.105	337.077	40.1917	13.2784	19.5631	24.3444	0.0722221	-3.79142	fatty acid-binding protein 2 [Helicoverpa armigera]	--	Fatty acid-binding protein 2 OS=Manduca sexta GN=MFB2 PE=1 SV=3
Unigene3586_All	383	2.8085	0.4483	1.0139	1.42357	0	0.3092	0	0.103067	0.0724003	-3.78786	--	Helicoverpa armigera chitinase gene, complete cds	--
Unigene20238_All	370	0.7651	0.4641	2.9988	1.40933	0.3062	0	0	0.102067	0.0724219	-3.78743	--	--	--
CL168.Contig2_All	3961	10.2623	0.0578	4.4259	4.91533	0.0286	0.9866	0.0566	0.357267	0.0726841	-3.78222	beta strand repeat-containing protein [Danaus plexippus]	--	Mucin-22 OS=Homo sapiens GN=MUC22 PE=1 SV=2
CL5448.Contig1_All	566	0.2	0	9.8017	3.3339	0	0.7323	0	0.2441	0.0732176	-3.77167	Papilin [Harpegnathos saltator]	--	Dentin sialophosphoprotein OS=Mus musculus GN=Dspp PE=1 SV=2
CL4687.Contig1_All	239	0.7106	0	6.0352	2.2486	0	0.4955	0	0.165167	0.0734531	-3.76703	--	TSA: Anolis carolinensis k66:181057 transcribed RNA sequence	--
CL888.Contig6_All	1187	0.0954	0.4822	0.0935	0.2237	0	0.0499	0	0.0166333	0.0743555	-3.74942	--	Heliothis subflexa clone 89F08 ABC transporter family C protein ABCC3 (ABCC3) gene, partial cds; ABC transporter family C protein ABCC2 (ABCC2) and SMC domain protein (nachbar) genes, complete cds; and ABC transporter family C protein ABCC1 (ABCC1) gene, partial cds	--
Unigene7684_All	336	1.5164	0.3407	0.4953	0.784133	0	0.1762	0	0.0587333	0.0749022	-3.73885	--	--	--
CL4724.Contig1_All	235	1.4455	0.4871	1.4164	1.11633	0	0.252	0	0.084	0.0752463	-3.73223	--	--	--
Unigene12117_All	501	2.26	1.2567	2.4361	1.98427	0.2261	0.1182	0.1118	0.152033	0.0766194	-3.70615	--	--	--
CL5428.Contig2_All	267	1.0602	1.0719	3.3245	1.81887	0	0	0.4196	0.139867	0.0768977	-3.70092	--	--	--
Unigene20664_All	405	1.2581	0.424	0.137	0.606367	0.1399	0	0	0.0466333	0.0769062	-3.70076	acyl-CoA delta-11 desaturase [Helicoverpa zea]	Helicoverpa zea acyl-CoA delta-11 desaturase (PGDs1) mRNA, complete cds	Acyl-CoA Delta(11) desaturase OS=Spodoptera littoralis PE=1 SV=1
Unigene20395_All	231	0.7352	0.4956	1.9213	1.0507	0	0	0.2425	0.0808333	0.0769328	-3.70026	--	--	--
Unigene13574_All	1258	0.585	3.8675	1.9845	2.14567	0.3602	0.0471	0.089	0.165433	0.0771011	-3.6971	putative carbonic anhydrase [Danaus plexippus]	TSA: Spodoptera exigua comp19597_c0_seq1 transcribed RNA sequence	Carbonic anhydrase 7 OS=Homo sapiens GN=CA7 PE=1 SV=1
Unigene6417_All	287	0	0.1994	2.3196	0.839667	0	0	0.1952	0.0650667	0.0774911	-3.68983	--	--	--
CL5431.Contig2_All	864	1.6381	1.3912	1.2842	1.43783	0.1311	0.2056	0	0.112233	0.0780573	-3.67932	--	--	--
CL6092.Contig1_All	391	1.8823	0.732	1.1351	1.2498	0	0.1514	0.1433	0.0982333	0.0785992	-3.66934	--	--	--
Unigene15485_All	342	1.6554	1.3389	1.1355	1.3766	0.1656	0	0.1638	0.1098	0.0797617	-3.64816	--	--	--
Unigene12312_All	296	0.1913	1.547	2.9988	1.57903	0	0	0.3785	0.126167	0.0799012	-3.64564	--	33M07_HaBAC_fin, Helicoverpa armigera BAC, pupae DNA	--
CL2774.Contig1_All	865	15.5116	0.0662	5.7081	7.0953	0.131	1.5059	0.0648	0.567233	0.0799449	-3.64485	PREDICTED: uncharacterized protein LOC666339 [Mus musculus]	--	Mucin-22 OS=Homo sapiens GN=MUC22 PE=1 SV=2
Unigene10449_All	1332	44.6706	0.043	35.7772	26.8303	0.1276	6.312	0	2.14653	0.0800042	-3.64378	RecName: Full=Fibrohexamerin; AltName: Full=25 kDa silk glycoprotein; AltName: Full=p25; Flags: Precursor >gi|3064124|gb|AAC38994.1| low molecular weight silk protein [Galleria mellonella] >gi|3150435|gb|AAC17486.1| P25 [Galleria mellonella]	--	Fibrohexamerin OS=Galleria mellonella GN=P25 PE=1 SV=1
Unigene3557_All	256	0.6634	1.7887	0.4334	0.961833	0	0.2313	0	0.0771	0.0801594	-3.64098	--	--	--
Unigene153_All	270	0	0.848	1.8493	0.8991	0	0.2193	0	0.0731	0.0813035	-3.62054	hypothetical protein KGM_08999 [Danaus plexippus]	PREDICTED: Oryzias latipes transmembrane protein 8B-like (LOC101171585), mRNA	Transmembrane protein 8B OS=Mus musculus GN=Tmem8b PE=2 SV=1
Unigene9653_All	308	0.3676	0.3717	1.6211	0.7868	0	0.1922	0	0.0640667	0.0814269	-3.61835	--	--	--
Unigene14351_All	519	1.8544	1.9852	0.1069	1.3155	0.2183	0	0.1079	0.108733	0.0826555	-3.59675	--	--	--
Unigene20072_All	215	0.79	2.396	0	1.062	0.2635	0	0	0.0878333	0.0827056	-3.59587	endonuclease-reverse transcriptase [Bombyx mori]	--	--
Unigene19931_All	209	2.167	0.2739	0.7963	1.07907	0	0	0.268	0.0893333	0.0827876	-3.59444	--	--	--
Unigene9140_All	417	3.9372	6.4514	1.0643	3.81763	0.815	0	0.1343	0.316433	0.0828873	-3.59271	--	--	--
Unigene19985_All	275	1.647	0	0.8069	0.817967	0	0	0.2037	0.0679	0.0830107	-3.59056	hypothetical protein KGM_05603 [Danaus plexippus]	--	--
CL3840.Contig3_All	230	1.2307	2.7375	1.9297	1.96597	0.2463	0	0.2435	0.163267	0.0830465	-3.58994	--	--	--
Unigene3673_All	617	0	0.3711	0.7193	0.363467	0	0	0.0908	0.0302667	0.0832722	-3.58602	--	11C15_HaBAC_fin, Helicoverpa armigera BAC, pupae DNA	--
CL6326.Contig2_All	486	0.233	0	2.6255	0.952833	0.1165	0.1218	0	0.0794333	0.0833654	-3.58441	--	--	--
Unigene19885_All	223	2.031	0.5134	0.4976	1.014	0.254	0	0	0.0846667	0.0834977	-3.58212	--	--	--
Unigene17416_All	291	1.5564	0	3.0503	1.53557	0	0	0.385	0.128333	0.0835739	-3.5808	--	02A22_HaBAC_fin, Helicoverpa armigera BAC, pupae DNA	--
Unigene11029_All	293	0.7729	0.7814	0.7574	0.770567	0.1933	0	0	0.0644333	0.0836181	-3.58004	--	--	--
CL168.Contig1_All	2137	0.106	0	2.8557	0.987233	0	0.2494	0	0.0831333	0.0842084	-3.56989	hypothetical protein CRE_16717 [Caenorhabditis remanei] >gi|308253359|gb|EFO97311.1| hypothetical protein CRE_16717 [Caenorhabditis remanei]	--	Mucin-22 OS=Homo sapiens GN=MUC22 PE=1 SV=2
Unigene4560_All	1102	0.3082	0	0.3021	0.203433	0.0514	0	0	0.0171333	0.0842209	-3.56968	hypothetical protein TcasGA2_TC002454 [Tribolium castaneum]	94B11_HaBAC_fin, Helicoverpa armigera BAC, pupae DNA	--
CL3348.Contig1_All	560	1.5164	5.315	1.486	2.77247	0.4046	0	0.3001	0.2349	0.084726	-3.56105	hypothetical protein KGM_10793 [Danaus plexippus]	--	Protein rolling stone OS=Drosophila melanogaster GN=rost PE=2 SV=2
Unigene3589_All	468	3.1452	20.5473	10.076	11.2562	0.8472	0.3795	1.6756	0.967433	0.085947	-3.54041	--	Helicoverpa armigera clone KGHa024E09 carboxyl/choline esterase CCE014a mRNA, complete cds	--
Unigene17129_All	2015	0.5338	0.2841	10.5724	3.79677	0.9558	0	0.0278	0.327867	0.0863542	-3.53359	very high density lipoprotein [Helicoverpa zea]	Helicoverpa zea very high density lipoprotein mRNA, complete cds	Vitellogenin OS=Bombyx mori GN=VG PE=1 SV=1
Unigene15540_All	288	13.3672	0.3975	0	4.58823	0.9834	0.2056	0	0.396333	0.0863804	-3.53315	--	--	--
Unigene2297_All	635	0.7132	0.8113	0.5242	0.6829	0.0892	0	0.0882	0.0591333	0.0865915	-3.52963	--	Bicyclus anynana clone BA_Ba18H03, complete sequence	--
CL6110.Contig1_All	1213	0.0467	0.4247	0.5946	0.355333	0	0	0.0924	0.0308	0.0866792	-3.52817	--	43E14_HaBAC_fin, Helicoverpa armigera BAC, pupae DNA	--
CL1456.Contig3_All	1632	0.1388	0.2455	0.034	0.139433	0	0.0363	0	0.0121	0.0867798	-3.5265	PREDICTED: similar to Toll-interacting protein [Tribolium castaneum] >gi|270005116|gb|EFA01564.1| hypothetical protein TcasGA2_TC007125 [Tribolium castaneum]	TSA: Spodoptera exigua comp10248_c0_seq1 transcribed RNA sequence	Toll-interacting protein OS=Rattus norvegicus GN=Tollip PE=2 SV=1
Unigene10695_All	495	0.915	0.4625	1.2328	0.8701	0.1144	0	0.1132	0.0758667	0.087193	-3.51964	--	--	--
CL1523.Contig2_All	5163	0.1206	0.0443	0.3438	0.169567	0.0329	0.0115	0	0.0148	0.0872813	-3.51818	hypothetical protein KGM_16353 [Danaus plexippus]	TSA: Spodoptera exigua comp27444_c0_seq1 transcribed RNA sequence	Proteoglycan 4 OS=Homo sapiens GN=PRG4 PE=1 SV=2
Unigene8973_All	782	7.0224	7.5391	6.0302	6.8639	1.0141	0	0.7879	0.600667	0.087511	-3.51439	hypothetical protein TcasGA2_TC009776 [Tribolium castaneum]	TSA: Spodoptera exigua comp6999_c0_seq1 transcribed RNA sequence	--
CL2774.Contig2_All	957	0	0	9.1593	3.0531	0	0.8043	0	0.2681	0.0878124	-3.50943	PREDICTED: uncharacterized protein LOC666339 [Mus musculus]	--	Papilin OS=Drosophila melanogaster GN=Ppn PE=1 SV=2
Unigene341_All	2174	3.4114	2.7119	1.6077	2.577	0.2345	0.2179	0.2319	0.2281	0.0885138	-3.49795	--	--	--
CL1819.Contig1_All	320	0.1769	2.1465	5.8945	2.7393	0	0.5551	0.175	0.243367	0.0888426	-3.4926	--	Helicoverpa armigera SINE SE3.3, complete sequence	--
CL1039.Contig3_All	1360	0.2498	0.4209	0.2855	0.318733	0.0416	0.0435	0	0.0283667	0.0889981	-3.49008	hypothetical protein KGM_00661 [Danaus plexippus]	TSA: Spodoptera exigua comp8341_c0_seq1 transcribed RNA sequence	Beta-lactamase-like protein 2 homolog OS=Drosophila melanogaster GN=CG12375 PE=1 SV=1
CL2738.Contig2_All	260	1.5242	1.9813	4.0541	2.51987	0.2179	0.4554	0	0.224433	0.0890656	-3.48899	proteasome 26S non-ATPase subunit 9 [Danaus plexippus]	--	--
Unigene12093_All	2858	0.4556	0.4406	8.1527	3.0163	0.654	0.0207	0.1372	0.270633	0.0897236	-3.47837	very high density lipoprotein [Helicoverpa zea]	Helicoverpa zea very high density lipoprotein mRNA, complete cds	Vitellogenin OS=Bombyx mori GN=VG PE=1 SV=1
Unigene22101_All	224	1.011	1.0221	0.743	0.925367	0	0	0.2501	0.0833667	0.0900904	-3.47248	--	--	--
Unigene14042_All	232	1.4642	0.2467	0.9565	0.889133	0	0	0.2414	0.0804667	0.0905001	-3.46594	hypothetical protein KGM_07973 [Danaus plexippus]	Bombyx mori mRNA, clone: fcaL24C04	Spastin OS=Anopheles gambiae GN=spas PE=3 SV=6
CL544.Contig1_All	1121	0.202	0.3064	0.0495	0.185967	0.0505	0	0	0.0168333	0.090518	-3.46565	hydroxymethylglutaryl-CoA lyase [Bombyx mori] >gi|87248159|gb|ABD36132.1| hydroxymethylglutaryl-CoA lyase isoform 1 [Bombyx mori]	TSA: Spodoptera exigua comp3369_c0_seq1 transcribed RNA sequence	3-hydroxymethyl-3-methylglutaryl-CoA lyase, cytoplasmic OS=Danio rerio GN=hmgcll1 PE=2 SV=1
CL5362.Contig7_All	534	1.9083	0.7503	0.8311	1.16323	0.1061	0	0.2098	0.1053	0.0905235	-3.46556	--	23L11_HaBAC_fin, Helicoverpa armigera BAC, pupae DNA	--
Unigene19953_All	246	1.8411	2.5595	0.6766	1.6924	0.4605	0	0	0.1535	0.0906996	-3.46276	putative glycine receptor beta precursor [Danaus plexippus]	--	--
Unigene21293_All	291	0.5836	1.1802	0.3813	0.715033	0.1947	0	0	0.0649	0.090765	-3.46172	acidic lipase [Helicoverpa armigera]	Helicoverpa armigera acidic lipase (Lipa007) mRNA, complete cds	Lipase 1 OS=Drosophila melanogaster GN=Lip1 PE=2 SV=2
Unigene20529_All	266	1.277	0	1.0428	0.773267	0	0	0.2106	0.0702	0.0907837	-3.46142	--	--	--
Unigene20295_All	200	0.2831	0.8586	1.9417	1.0278	0	0	0.2801	0.0933667	0.0908413	-3.46051	--	51D19_HaBAC_fin, Helicoverpa armigera BAC, pupae DNA	--
CL5448.Contig2_All	514	8.9217	0	2.4825	3.8014	0	1.0367	0	0.345567	0.0909051	-3.45949	PREDICTED: papilin-like [Megachile rotundata]	--	Dentin sialophosphoprotein OS=Mus musculus GN=Dspp PE=1 SV=2
CL4982.Contig7_All	1628	0.2087	0.1055	0.0682	0.127467	0.0348	0	0	0.0116	0.0910042	-3.45792	antennal binding protein X [Heliothis virescens]	Heliothis virescens mRNA for antennal binding protein X	General odorant-binding protein 56a OS=Drosophila melanogaster GN=Obp56a PE=1 SV=1
CL2084.Contig3_All	1912	0.0592	0.1497	0.1161	0.108333	0.0296	0	0	0.00986667	0.0910769	-3.45677	--	--	--
CL2058.Contig1_All	390	1.4516	0	0.1423	0.5313	0.1452	0	0	0.0484	0.0910973	-3.45645	--	--	--
Unigene19974_All	217	1.5654	0.5275	0.767	0.9533	0.261	0	0	0.087	0.0912619	-3.45384	--	--	--
Unigene20801_All	249	1.3642	0.4598	0.6684	0.8308	0.2275	0	0	0.0758333	0.0912775	-3.4536	--	--	--
CL6918.Contig1_All	503	0.4502	0.3414	0.4412	0.410933	0.1126	0	0	0.0375333	0.0913368	-3.45266	--	92N13_HaBAC_fin, Helicoverpa armigera BAC, pupae DNA	--
Unigene2435_All	1220	0.1392	0.1408	0.2274	0.169133	0.0464	0	0	0.0154667	0.0914466	-3.45093	zetaCOP [Papilio xuthus]	TSA: Spodoptera exigua comp1734_c0_seq2 transcribed RNA sequence	Coatomer subunit zeta-1 OS=Pongo abelii GN=COPZ1 PE=2 SV=1
CL379.Contig1_All	1944	5.6206	6.8015	5.1368	5.85297	0.9033	0.2132	0.4898	0.535433	0.0914807	-3.45039	UDP-glycosyltransferase UGT39B2 [Helicoverpa armigera]	Helicoverpa armigera UDP-glycosyltransferase UGT39B2 (UGT39B2) mRNA, complete cds	UDP-glucuronosyltransferase 2B4 OS=Homo sapiens GN=UGT2B4 PE=1 SV=2
CL6822.Contig1_All	252	2.0219	3.6342	1.7612	2.47243	0	0.235	0.4445	0.2265	0.0916102	-3.44835	--	--	--
Unigene12579_All	218	1.0388	0.2626	1.5269	0.942767	0.2598	0	0	0.0866	0.0918573	-3.44446	hypothetical protein KGM_09757 [Danaus plexippus]	--	Leucine-rich repeat transmembrane neuronal protein 3 OS=Rattus norvegicus GN=Lrrtm3 PE=3 SV=1
Unigene7541_All	262	3.6734	0.2185	8.2581	4.05	0	0.9039	0.2138	0.372567	0.0919918	-3.44235	--	--	--
Unigene20305_All	210	0	0.8177	2.1134	0.977033	0.2697	0	0	0.0899	0.0920132	-3.44201	putative odorant receptor OR12 [Cydia pomonella]	--	--
Unigene20436_All	337	0.168	0.3397	1.317	0.608233	0.1681	0	0	0.0560333	0.0921247	-3.44027	--	--	--
Unigene20404_All	278	0.8146	0	1.3969	0.737167	0.2038	0	0	0.0679333	0.0921546	-3.4398	--	--	--
CL6907.Contig1_All	2399	2.2655	4.6765	4.7407	3.89423	0.6847	0.1234	0.2802	0.362767	0.0931548	-3.42423	aldehyde dehydrogenase isoform 2 [Bombyx mori] >gi|87248651|gb|ABD36378.1| aldehyde dehydrogenase [Bombyx mori]	TSA: Spodoptera exigua comp2703_c0_seq1 transcribed RNA sequence	Fatty aldehyde dehydrogenase OS=Rattus norvegicus GN=Aldh3a2 PE=1 SV=1
Unigene19853_All	443	2.9393	0.9045	0.2505	1.36477	0.3836	0	0	0.127867	0.0936912	-3.41594	--	--	--
CL481.Contig2_All	292	34.5112	36.6565	9.6896	26.9524	5.6255	0.6083	1.3428	2.52553	0.0937034	-3.41576	carboxyl/choline esterase CCE006b [Helicoverpa armigera]	TSA: Spodoptera exigua comp20706_c0_seq1 transcribed RNA sequence	Acetylcholinesterase OS=Culex pipiens GN=ACHE1 PE=2 SV=2
CL1055.Contig2_All	1606	2.2208	0.0713	5.078	2.4567	0	0.5899	0.1046	0.2315	0.0942321	-3.40764	UDP-glycosyltransferase UGT34A3 [Helicoverpa armigera]	Helicoverpa armigera UDP-glycosyltransferase UGT34A3 (UGT34A3) mRNA, complete cds	UDP-glucuronosyltransferase 2B31 OS=Canis familiaris GN=UGT2B31 PE=1 SV=1
CL569.Contig1_All	985	1.6668	2.1501	1.6897	1.83553	0.115	0.1202	0.2843	0.173167	0.0943413	-3.40597	sterol o-acyltransferase [Danaus plexippus]	TSA: Spodoptera exigua comp4057_c0_seq1 transcribed RNA sequence	Sterol O-acyltransferase 2 OS=Homo sapiens GN=SOAT2 PE=2 SV=1
Unigene9486_All	291	0.5836	1.1802	0.3813	0.715033	0	0.2035	0	0.0678333	0.0948674	-3.39794	hypothetical protein KGM_15535 [Danaus plexippus]	--	--
CL1867.Contig1_All	402	0.4225	1.2815	1.242	0.982	0.1409	0	0.1393	0.0934	0.095112	-3.39423	--	--	--
Unigene19965_All	200	1.6984	0.8586	0.5548	1.03727	0	0.296	0	0.0986667	0.0951218	-3.39408	--	--	--
CL2963.Contig1_All	1301	0.0435	0.528	0.3411	0.3042	0.0871	0	0	0.0290333	0.0954416	-3.38924	putative venom acid phosphatase [Danaus plexippus]	TSA: Spodoptera exigua comp1335_c0_seq1 transcribed RNA sequence	Venom acid phosphatase Acph-1 OS=Apis mellifera PE=1 SV=1
Unigene285_All	2738	4.0527	3.2403	1.6818	2.9916	0.5586	0.2162	0.0818	0.285533	0.095445	-3.38919	--	--	--
Unigene1482_All	346	0.9817	0.1654	2.2448	1.13063	0	0	0.3238	0.107933	0.0954627	-3.38892	--	--	--
CL1032.Contig3_All	468	0.7258	0.9784	0.8298	0.844667	0.2421	0	0	0.0807	0.0955406	-3.38774	--	--	--
Unigene12515_All	636	2.5815	0.18	1.919	1.56017	0.1781	0.0931	0.1761	0.1491	0.0955667	-3.38735	PREDICTED: uncharacterized protein LOC100877006 [Megachile rotundata]	--	--
Unigene10602_All	618	3.1147	0.3705	1.2568	1.58067	0.0917	0	0.3625	0.1514	0.0957824	-3.3841	--	Heliothis virescens voltage-gated sodium channel alpha subunit (hscp) gene, hscp-UCR-S allele, partial cds	--
CL6720.Contig1_All	938	2.1728	1.0374	1.1237	1.44463	0.2415	0	0.1791	0.1402	0.0970488	-3.36515	--	--	--
Unigene7384_All	730	1.5511	0.9409	0.76	1.084	0.1552	0.1622	0	0.1058	0.0976015	-3.35695	--	--	--
Unigene19098_All	253	7.1607	5.656	5.482	6.09957	0.6717	0.234	0.8856	0.5971	0.0978922	-3.35266	GK11179 [Drosophila willistoni] >gi|194166245|gb|EDW81146.1| GK11179 [Drosophila willistoni]	TSA: Spodoptera exigua comp22639_c0_seq1 transcribed RNA sequence	--
Unigene14214_All	225	0.7549	1.5264	0.2466	0.842633	0	0	0.2489	0.0829667	0.0984612	-3.3443	unknown [Pectinophora gossypiella]	--	RNA-directed DNA polymerase from mobile element jockey OS=Drosophila melanogaster GN=pol PE=1 SV=1
Unigene8205_All	762	2.4518	1.277	5.242	2.99027	0.1487	0	0.7351	0.2946	0.0985196	-3.34344	--	--	--
CL6519.Contig2_All	217	2.6089	0	0	0.869633	0	0	0.2581	0.0860333	0.0989306	-3.33744	conserved hypothetical protein [Trichoplax adhaerens] >gi|196016774|ref|XP_002118237.1| conserved hypothetical protein [Trichoplax adhaerens] >gi|196017110|ref|XP_002118400.1| conserved hypothetical protein [Trichoplax adhaerens] >gi|190579000|gb|EDV19112.1| conserved hypothetical protein [Trichoplax adhaerens] >gi|190579138|gb|EDV19240.1| conserved hypothetical protein [Trichoplax adhaerens] >gi…	Ichthyosporea sp. ex Tenebrio molitor 28S ribosomal RNA gene, partial sequence	--
Unigene17479_All	299	1.7041	0	0.1855	0.629867	0	0	0.1873	0.0624333	0.0991215	-3.33466	--	--	--
Unigene9157_All	711	0.637	0.483	1.2484	0.789467	0	0	0.2363	0.0787667	0.099772	-3.32522	--	--	--
Unigene17289_All	364	0.6221	0.1572	0.7621	0.5138	0	0	0.1539	0.0513	0.0998443	-3.32418	--	--	--
Unigene12800_All	2444	0.0463	0.0468	0.1362	0.0764333	0	0	0.0229	0.00763333	0.0998692	-3.32382	hypothetical protein KGM_01007 [Danaus plexippus]	TSA: Spodoptera exigua comp15422_c0_seq1 transcribed RNA sequence	Ecto-NOX disulfide-thiol exchanger 2 OS=Homo sapiens GN=ENOX2 PE=1 SV=2
Unigene10813_All	247	0	1.6222	0.6738	0.765333	0.2293	0	0	0.0764333	0.0998693	-3.32381	--	--	--
Unigene21282_All	2160	0.1311	0.0795	0.0514	0.0873333	0.0262	0	0	0.00873333	0.1	-3.32193	arylphorin [Helicoverpa armigera]	Helicoverpa armigera arylphorin mRNA, complete cds	Arylphorin subunit alpha OS=Manduca sexta PE=2 SV=1
CL6504.Contig1_All	266	0	0.6456	1.4599	0.701833	0	0	0.2106	0.0702	0.100024	-3.32159	--	--	--
Unigene5267_All	2557	0.6421	0.6044	0.3037	0.516733	0.0443	0.0232	0.0876	0.0517	0.100052	-3.32118	putative valacyclovir hydrolase [Danaus plexippus]	TSA: Spodoptera exigua comp12456_c0_seq2 transcribed RNA sequence	Probable serine hydrolase OS=Drosophila melanogaster GN=kraken PE=2 SV=1
Unigene20169_All	525	1.0784	0	3.2758	1.4514	0.3237	0.1128	0	0.1455	0.100248	-3.31835	--	94B11_HaBAC_fin, Helicoverpa armigera BAC, pupae DNA	--
Unigene12970_All	383	0.7391	0.5978	1.5933	0.976733	0.1479	0	0.1462	0.0980333	0.100369	-3.31662	--	--	--
CL5947.Contig1_All	1421	0.1195	0.1208	0.1562	0.132167	0.0399	0	0	0.0133	0.100631	-3.31286	hypothetical protein KGM_16352 [Danaus plexippus]	--	--
Unigene17555_All	216	1.3105	0.265	1.0274	0.867633	0.2622	0	0	0.0874	0.100734	-3.31138	--	--	--
CL6776.Contig44_All	686	1.403	1.0847	0.8087	1.0988	0.0826	0.0863	0.1633	0.110733	0.100777	-3.31077	hydroxybutyrate dehydrogenase [Danaus plexippus]	--	Dehydrogenase/reductase SDR family member 4 OS=Bos taurus GN=DHRS4 PE=2 SV=2
Unigene2236_All	276	0.2051	0.6222	1.206	0.677767	0.2052	0	0	0.0684	0.10092	-3.30872	--	--	--
Unigene7564_All	494	1.2606	0	2.2461	1.1689	0.1147	0.2397	0	0.118133	0.101064	-3.30666	--	--	--
Unigene20376_All	226	0.2505	0.5065	1.7183	0.8251	0.2506	0	0	0.0835333	0.10124	-3.30415	--	--	--
Unigene2850_All	894	0.8232	2.7531	3.5372	2.37117	0.1267	0.5961	0	0.240933	0.10161	-3.29889	hypothetical protein KGM_06632 [Danaus plexippus]	Bombyx mori mRNA, clone: fphe09F03	Coiled-coil-helix-coiled-coil-helix domain-containing protein 7 OS=Homo sapiens GN=CHCHD7 PE=1 SV=1
Unigene4098_All	458	1.2361	0.4999	1.9381	1.2247	0.1237	0.1293	0.1223	0.1251	0.102147	-3.29127	--	--	--
Unigene19870_All	295	2.6868	0.7761	0.3761	1.27967	0.192	0.2007	0	0.1309	0.102292	-3.28923	--	--	--
CL3895.Contig1_All	1348	0.336	128.023	0	42.7865	0.084	10.4976	2.5762	4.38593	0.102507	-3.2862	hypothetical protein KGM_02610 [Danaus plexippus]	--	Mucin-19 OS=Mus musculus GN=Muc19 PE=2 SV=2
Unigene19238_All	284	1.1961	1.2093	1.5627	1.3227	0.1994	0.2085	0	0.135967	0.102795	-3.28216	--	--	--
Unigene20050_All	380	0.7449	2.5607	1.022	1.44253	0.2981	0	0.1474	0.1485	0.102944	-3.28007	hypothetical protein KGM_06844 [Danaus plexippus]	--	--
Unigene21944_All	288	0.1966	1.59	0.1926	0.659733	0	0.2056	0	0.0685333	0.10388	-3.26701	--	--	--
CL5502.Contig1_All	376	2.108	1.979	3.246	2.44433	0	0.3149	0.4469	0.253933	0.103887	-3.26692	--	--	--
Unigene14136_All	261	0.4338	1.5351	0.2126	0.727167	0	0.2269	0	0.0756333	0.104011	-3.26519	--	--	--
Unigene14187_All	204	0	1.9641	0.8158	0.926633	0	0.2902	0	0.0967333	0.104392	-3.25991	--	--	--
Unigene10038_All	1042	2.2819	9.8328	8.8381	6.98427	1.4677	0.3978	0.3225	0.729333	0.104425	-3.25946	hypothetical protein KGM_12072 [Danaus plexippus]	--	--
Unigene20111_All	334	0.1695	2.2279	0.8305	1.07597	0.1696	0	0.1677	0.112433	0.104495	-3.25849	--	--	--
Unigene19245_All	266	1.277	1.9367	0.8342	1.3493	0.2129	0	0.2106	0.141167	0.104622	-3.25674	PREDICTED: similar to lost on transformation protein 1 [Tribolium castaneum] >gi|270009590|gb|EFA06038.1| hypothetical protein TcasGA2_TC008868 [Tribolium castaneum]	Bombyx mori mRNA, clone: fufe39C19	Zinc finger protein PLAG1 OS=Mus musculus GN=Plag1 PE=2 SV=2
Unigene22158_All	240	0.7077	0.477	1.1558	0.780167	0	0.2467	0	0.0822333	0.105405	-3.24599	--	--	--
Unigene22182_All	213	0.2658	0.8062	1.5627	0.878233	0	0.278	0	0.0926667	0.105515	-3.24448	--	--	--
Unigene17919_All	520	0.6532	1.9813	0.4268	1.02043	0	0	0.3231	0.1077	0.105543	-3.24409	--	--	--
CL4082.Contig3_All	404	104.119	0.1417	53.2804	52.5138	0	16.7073	0	5.5691	0.10605	-3.23718	hypothetical protein CAOG_06662 [Capsaspora owczarzaki ATCC 30864] >gi|320164631|gb|EFW41530.1| hypothetical protein CAOG_06662 [Capsaspora owczarzaki ATCC 30864]	--	Merozoite surface protein CMZ-8 (Fragment) OS=Eimeria acervulina PE=2 SV=1
Unigene8088_All	403	0.5619	0.142	1.9273	0.877067	0.1406	0	0.139	0.0932	0.106263	-3.23428	--	--	--
Unigene20211_All	289	0.7836	0	2.8795	1.22103	0.196	0	0.1938	0.129933	0.106413	-3.23226	--	--	--
Unigene20173_All	224	0.2527	0	2.229	0.827233	0	0.2643	0	0.0881	0.1065	-3.23108	--	--	--
Unigene5780_All	683	0.4145	13.1574	6.3356	6.63583	0.3317	1.3003	0.4921	0.708033	0.106698	-3.22839	--	51D19_HaBAC_fin, Helicoverpa armigera BAC, pupae DNA	--
Unigene20274_All	210	0	0	2.6418	0.8806	0	0.2819	0	0.0939667	0.106708	-3.22827	--	--	--
CL2715.Contig1_All	1683	16.4157	0.1701	9.3287	8.63817	0.8414	1.759	0.1664	0.922267	0.106766	-3.22747	trypsin-like proteinase T2a precursor [Ostrinia nubilalis]	--	Venom serine protease 34 OS=Apis mellifera PE=2 SV=1
Unigene12019_All	574	158.696	0.698	177.161	112.185	0.3947	34.3492	1.2686	12.0042	0.107003	-3.22427	fibroin [Antheraea pernyi]	--	Glycine-rich protein 1 (Fragment) OS=Pinctada maxima PE=1 SV=1
CL1778.Contig2_All	387	0.8777	2.6623	1.8636	1.8012	0.2927	0	0.2895	0.194067	0.107743	-3.21433	--	--	--
Unigene6876_All	1372	6.9736	3.713	2.5474	4.41133	0.7018	0.561	0.1633	0.475367	0.10776	-3.2141	--	Papilio xuthus mRNA, putative 3'UTR of hypothetical protein, sequence id: Px-1398, expressed in epidermis	--
CL5511.Contig2_All	2218	3.2672	52.2325	7.4537	20.9845	3.1412	1.6284	2.0203	2.2633	0.107856	-3.21282	cytochrome P450 monooxygenase CYP321A1 [Helicoverpa zea]	Helicoverpa zea cytochrome P450 monooxygenase CYP321A1 mRNA, complete cds	Cytochrome P450 6B2 OS=Helicoverpa armigera GN=CYP6B2 PE=2 SV=1
Unigene19930_All	217	2.348	1.3189	1.2783	1.6484	0.261	0.2729	0	0.177967	0.107963	-3.21139	conserved hypothetical protein [Culex quinquefasciatus] >gi|167866025|gb|EDS29408.1| conserved hypothetical protein [Culex quinquefasciatus]	--	--
CL4988.Contig1_All	896	1.3269	0.6388	3.2816	1.7491	0.0632	0.0661	0.4376	0.188967	0.108037	-3.21041	--	--	--
CL41.Contig2_All	216	52.6824	20.9346	35.9576	36.5249	8.1294	1.6447	2.0745	3.94953	0.108133	-3.20912	cytochrome P450 CYP4L4 [Mamestra brassicae]	92N13_HaBAC_fin, Helicoverpa armigera BAC, pupae DNA	Cytochrome P450 4e5, mitochondrial OS=Drosophila mettleri GN=Cyp4e5 PE=2 SV=1
CL832.Contig2_All	1986	0.3991	0.7205	1.285	0.801533	0.1711	0.0894	0	0.0868333	0.108334	-3.20644	hypothetical protein KGM_00810 [Danaus plexippus]	Helicoverpa armigera clone Hax07 carboxyl/choline esterase mRNA, partial cds	Esterase FE4 OS=Myzus persicae PE=1 SV=1
CL6343.Contig1_All	804	1.9012	0.2848	1.035	1.07367	0.1409	0	0.209	0.116633	0.108631	-3.20249	--	--	--
Unigene19337_All	328	1.2082	0.349	1.6914	1.08287	0.1727	0.1805	0	0.117733	0.108724	-3.20126	hypothetical protein KGM_16407 [Danaus plexippus]	--	--
Unigene15760_All	266	0.4257	1.5063	0	0.644	0	0	0.2106	0.0702	0.109006	-3.19752	hypothetical protein KGM_04687 [Danaus plexippus]	--	--
Unigene11127_All	200	0.5661	1.7172	0.2774	0.853567	0	0	0.2801	0.0933667	0.109384	-3.19252	--	Helicoverpa armigera clone BAC 33J17 cytochrome P450 337B3v1 (CYP337B3v1) gene, complete cds	--
Unigene19218_All	315	0.8986	1.0903	2.994	1.66097	0.1798	0.188	0.1778	0.181867	0.109494	-3.19107	--	12E11_HaBAC_fin, Helicoverpa armigera BAC, pupae DNA	--
Unigene8995_All	343	4.4565	0.6675	5.4992	3.54107	0.9908	0.1726	0	0.3878	0.109515	-3.1908	--	Helicoverpa armigera clone KGHa024E09 carboxyl/choline esterase CCE014a mRNA, complete cds	--
Unigene19894_All	254	2.006	0	0	0.668667	0	0	0.2205	0.0735	0.10992	-3.18547	tumor differentially expressed protein [Haplopelma schmidti]	Cystoisospora rivolta 18S ribosomal RNA gene, partial sequence	--
Unigene19848_All	222	2.2952	0	0	0.765067	0	0	0.2523	0.0841	0.109925	-3.18541	--	TSA: Spodoptera exigua comp1146_c0_seq1 transcribed RNA sequence	--
Unigene11531_All	2507	2.1227	2.3973	0.2655	1.59517	0.1582	0.2126	0.1564	0.175733	0.110166	-3.18225	endonuclease-reverse transcriptase HmRTE-e01 [Danaus plexippus]	Heliothis subflexa clone 89F08 ABC transporter family C protein ABCC3 (ABCC3) gene, partial cds; ABC transporter family C protein ABCC2 (ABCC2) and SMC domain protein (nachbar) genes, complete cds; and ABC transporter family C protein ABCC1 (ABCC1) gene, partial cds	RNA-directed DNA polymerase from mobile element jockey OS=Drosophila melanogaster GN=pol PE=1 SV=1
Unigene17498_All	271	0.6267	0.6336	0.6141	0.6248	0	0	0.2067	0.0689	0.110275	-3.18082	--	--	--
Unigene15863_All	249	0.9095	1.1494	0	0.6863	0.2275	0	0	0.0758333	0.110496	-3.17794	--	--	--
Unigene13913_All	441	0.2568	1.6873	0.3774	0.773833	0.2569	0	0	0.0856333	0.110661	-3.17578	--	--	--
CL6504.Contig2_All	364	0.1555	0.3145	0.9145	0.4615	0	0	0.1539	0.0513	0.111159	-3.1693	--	--	--
Unigene19892_All	232	2.1962	0	0	0.732067	0.2442	0	0	0.0814	0.111192	-3.16887	--	--	--
Unigene21765_All	219	1.2926	0.5227	0.5066	0.773967	0.2586	0	0	0.0862	0.111374	-3.16651	--	--	--
CL2532.Contig2_All	1648	240.953	0	302.703	181.218	0.1031	60.4659	0.034	20.201	0.111473	-3.16523	microsomal epoxide hydrolase [Heliothis virescens]	Helicoverpa armigera juvenile hormone epoxide hydrolase mRNA, complete cds	Juvenile hormone epoxide hydrolase OS=Bombyx mori GN=JHEH PE=1 SV=1
Unigene6592_All	337	0	0.8492	0.6585	0.502567	0.1681	0	0	0.0560333	0.111494	-3.16496	predicted protein [Nematostella vectensis] >gi|156212479|gb|EDO33536.1| predicted protein [Nematostella vectensis]	--	--
CL2894.Contig1_All	1556	0.0364	0.1471	0.1426	0.1087	0.0364	0	0	0.0121333	0.111622	-3.1633	PREDICTED: phosphatidylinositol-glycan biosynthesis class X protein-like [Nasonia vitripennis]	TSA: Spodoptera exigua comp16098_c0_seq1 transcribed RNA sequence	Phosphatidylinositol-glycan biosynthesis class X protein OS=Rattus norvegicus GN=Pigx PE=1 SV=2
Unigene9300_All	218	2.0776	1.0503	1.5269	1.5516	0.5197	0	0	0.173233	0.111648	-3.16297	hypothetical protein KGM_05274 [Danaus plexippus]	--	--
Unigene20321_All	440	0.1287	0.1301	2.1434	0.800733	0	0.2691	0	0.0897	0.112022	-3.15814	--	23L11_HaBAC_fin, Helicoverpa armigera BAC, pupae DNA	--
Unigene16887_All	1079	0.4198	45.6745	0.1028	15.399	0.2625	2.5791	2.336	1.72587	0.112076	-3.15745	C-type lectin [Heliothis virescens]	Heliothis virescens C-type lectin mRNA, complete cds	Mucin-5AC (Fragments) OS=Homo sapiens GN=MUC5AC PE=1 SV=3
Unigene17434_All	261	0	0	4.0386	1.3462	0	0.4537	0	0.151233	0.112341	-3.15404	--	--	--
CL2195.Contig1_All	215	0.5266	0.2662	1.5482	0.780333	0.2635	0	0	0.0878333	0.112559	-3.15125	CDT1 [Bombyx mori]	TSA: Spodoptera exigua comp13165_c0_seq1 transcribed RNA sequence	DNA replication factor Cdt1 OS=Xenopus laevis GN=cdt1 PE=1 SV=2
Unigene3130_All	1020	0.1665	0	0.3263	0.164267	0.0555	0	0	0.0185	0.112622	-3.15044	GD17742 [Drosophila simulans] >gi|194201736|gb|EDX15312.1| GD17742 [Drosophila simulans]	94B11_HaBAC_fin, Helicoverpa armigera BAC, pupae DNA	--
CL5303.Contig1_All	274	0.4132	0	1.4173	0.610167	0.2067	0	0	0.0689	0.11292	-3.14663	--	--	--
Unigene13964_All	306	1.8501	1.8706	1.2691	1.66327	0.3702	0.1935	0	0.1879	0.11297	-3.14598	hypothetical protein KGM_06539 [Danaus plexippus]	--	--
CL4141.Contig2_All	347	0	0.165	1.279	0.481333	0.1632	0	0	0.0544	0.113019	-3.14536	--	--	--
Unigene6066_All	200	0	0	2.4965	0.832167	0.2832	0	0	0.0944	0.113439	-3.14001	--	51D19_HaBAC_fin, Helicoverpa armigera BAC, pupae DNA	--
Unigene9568_All	233	0	0	4.2858	1.4286	0.4862	0	0	0.162067	0.113444	-3.13994	--	--	--
Unigene19305_All	206	0.8245	1.6672	2.4238	1.6385	0	0.2874	0.2719	0.186433	0.113783	-3.13564	hypothetical protein KGM_08852 [Danaus plexippus]	Bombyx mori mRNA, clone: fufe10L13	Protein lines OS=Drosophila melanogaster GN=lin PE=1 SV=1
CL172.Contig4_All	2876	0.1575	0.2388	0.3086	0.234967	0.0197	0.0412	0.0195	0.0268	0.114059	-3.13215	hypothetical protein KGM_18438 [Danaus plexippus]	TSA: Spodoptera exigua comp7029_c0_seq1 transcribed RNA sequence	UDP-xylose and UDP-N-acetylglucosamine transporter-like OS=Drosophila melanogaster GN=CG3774 PE=2 SV=1
CL473.Contig3_All	422	1.2074	0.1356	1.0517	0.798233	0.1342	0.1403	0	0.0915	0.114628	-3.12497	--	Helicoverpa armigera SINE SE3.9, complete sequence	--
Unigene18635_All	592	3.3471	1.547	1.8742	2.2561	0.3827	0.3	0.0946	0.2591	0.114844	-3.12225	--	--	--
Unigene5414_All	357	0.4757	3.0463	2.1756	1.8992	0	0.4976	0.1569	0.218167	0.114873	-3.12189	--	--	--
Unigene6316_All	351	1.1291	0.1631	1.5806	0.9576	0.1614	0.1687	0	0.110033	0.114905	-3.12148	--	--	--
Unigene12563_All	340	0.9991	2.0202	1.3054	1.44157	0.3332	0	0.1647	0.165967	0.115129	-3.11867	--	--	--
CL2809.Contig1_All	3099	0.3836	0.2032	0.6803	0.422367	0.0548	0.0191	0.0723	0.0487333	0.115382	-3.11552	hypothetical protein KGM_21733 [Danaus plexippus]	--	--
CL5668.Contig1_All	400	0.5661	0.7155	0	0.4272	0	0.148	0	0.0493333	0.115481	-3.11428	--	--	--
Unigene1425_All	272	1.2488	0.6313	0	0.6267	0	0.2177	0	0.0725667	0.115792	-3.1104	--	--	--
Unigene20179_All	214	0.7937	0	11.1474	3.98037	0	1.3834	0	0.461133	0.115852	-3.10965	--	--	--
CL35.Contig17_All	205	1.3808	2.7921	0.8119	1.6616	0	0.5776	0	0.192533	0.115872	-3.10939	--	94B11_HaBAC_fin, Helicoverpa armigera BAC, pupae DNA	--
CL1523.Contig1_All	4394	0.1288	0.0391	0.1641	0.110667	0.0258	0	0.0127	0.0128333	0.115964	-3.10825	hypothetical protein KGM_16353 [Danaus plexippus]	TSA: Spodoptera exigua comp27444_c0_seq1 transcribed RNA sequence	Proteoglycan 4 OS=Homo sapiens GN=PRG4 PE=1 SV=2
Unigene20932_All	340	0.666	2.1885	0	0.9515	0.1666	0	0.1647	0.110433	0.116062	-3.10703	--	--	--
Unigene19973_All	209	2.4379	0	0	0.812633	0	0.2833	0	0.0944333	0.116207	-3.10524	--	--	--
Unigene22198_All	222	1.0201	0.7735	0.4998	0.764467	0	0.2667	0	0.0889	0.11629	-3.1042	hypothetical protein KGM_16360 [Danaus plexippus]	--	--
Unigene19871_All	399	2.2702	0.1435	0	0.804567	0	0	0.2808	0.0936	0.116336	-3.10363	--	64G08_HaBAC_fin, Helicoverpa armigera BAC, pupae DNA	--
Unigene19092_All	286	2.3754	2.4016	0.388	1.72167	0.3961	0.207	0	0.201033	0.116767	-3.0983	--	--	--
CL502.Contig1_All	3907	0.0145	0	13.2198	4.41143	0	1.5458	0	0.515267	0.116803	-3.09786	PREDICTED: mucin-17-like [Danio rerio]	--	Mucin-22 OS=Homo sapiens GN=MUC22 PE=1 SV=2
CL1759.Contig4_All	1717	0.3627	0.8668	0.4847	0.5714	0.099	0.069	0.0326	0.0668667	0.117023	-3.09514	Rh-like protein [Manduca sexta]	TSA: Spodoptera exigua comp4931_c0_seq2 transcribed RNA sequence	Ammonium transporter Rh type B OS=Xenopus tropicalis GN=rhbg PE=2 SV=1
Unigene8023_All	256	1.3269	2.0123	0.4334	1.25753	0.4425	0	0	0.1475	0.117293	-3.09181	--	--	--
CL2223.Contig2_All	437	1.166	1.5718	1.7773	1.50503	0.2592	0.271	0	0.176733	0.117428	-3.09015	--	--	--
CL4082.Contig2_All	481	130.412	0	76.0077	68.8066	0.1178	24.1265	0	8.08143	0.117451	-3.08986	silk fibroin, partial [Antipaluria urichi]	--	Fibroin heavy chain OS=Bombyx mori GN=FIBH PE=1 SV=4
Unigene20523_All	252	0.2247	0.4543	1.3209	0.666633	0	0.235	0	0.0783333	0.117506	-3.0892	--	--	--
Unigene10072_All	383	0.5913	0.8967	1.0139	0.833967	0.1479	0	0.1462	0.0980333	0.117551	-3.08865	--	--	--
CL6931.Contig7_All	1872	0.1815	0.1223	0.2074	0.1704	0.0303	0	0.0299	0.0200667	0.117762	-3.08605	--	92N13_HaBAC_fin, Helicoverpa armigera BAC, pupae DNA	--
CL3248.Contig5_All	234	0.2419	0	1.8967	0.712867	0	0.253	0	0.0843333	0.118302	-3.07946	--	--	--
Unigene7802_All	429	1.3197	0.1334	1.9398	1.13097	0.2641	0.138	0	0.134033	0.118512	-3.07689	--	--	--
CL320.Contig1_All	1329	0.1278	0.2153	0.3757	0.2396	0.0852	0	0	0.0284	0.118531	-3.07667	--	Bombyx mori mRNA, clone: fepM23E03	--
CL2240.Contig2_All	2216	10.1936	6.0442	8.3116	8.18313	1.2014	1.2291	0.4802	0.970233	0.118565	-3.07625	hypothetical protein KGM_08079 [Danaus plexippus]	23L11_HaBAC_fin, Helicoverpa armigera BAC, pupae DNA	Plasminogen receptor (KT) OS=Mus musculus GN=Plgrkt PE=1 SV=1
Unigene19252_All	470	0	0	1.0623	0.3541	0	0.126	0	0.042	0.118611	-3.0757	--	--	--
Unigene14019_All	355	0.7974	0.4837	1.4065	0.895867	0.3191	0	0	0.106367	0.11873	-3.07424	--	Helicoverpa zea strain SIMRU Lab Zea clone BAC 79L08, complete sequence	--
Unigene16040_All	1926	0.5291	0.5944	0.1152	0.4129	0.0294	0.0307	0.0872	0.0491	0.118915	-3.072	hypothetical protein KGM_10536 [Danaus plexippus]	--	--
CL2902.Contig1_All	400	2.123	0.7155	0.8322	1.22357	0.1416	0.296	0	0.145867	0.119214	-3.06837	--	--	--
Unigene20553_All	254	1.7831	1.1268	0.8737	1.2612	0	0.2331	0.2205	0.1512	0.119886	-3.06027	hypothetical protein KGM_10047 [Danaus plexippus]	Dendroctonus ponderosae Seq01027203, whole genome shotgun sequence	--
Unigene17267_All	394	1.1495	1.3075	1.1264	1.19447	0.4313	0	0	0.143767	0.120361	-3.05457	--	--	--
CL1273.Contig2_All	859	1.4499	3.0652	0.5167	1.67727	0.0659	0.3446	0.1956	0.202033	0.120454	-3.05345	hypothetical protein KGM_15892 [Danaus plexippus]	TSA: Spodoptera exigua comp2289_c0_seq2 transcribed RNA sequence	Bromodomain-containing protein DDB_G0280777 OS=Dictyostelium discoideum GN=DDB_G0280777 PE=4 SV=1
Unigene20039_All	478	0.2369	2.1554	0.5803	0.990867	0	0.1239	0.2344	0.119433	0.120534	-3.05249	--	--	--
Unigene16491_All	1402	3.0286	2.4904	1.2662	2.26173	0.3636	0.2956	0.1598	0.273	0.120704	-3.05046	hypothetical protein KGM_16407 [Danaus plexippus]	Anopheles gambiae str. PEST AGAP000587-PA (AgaP_AGAP000587) mRNA, complete cds	Zinc finger protein 567 OS=Bos taurus GN=ZNF567 PE=2 SV=1
CL4898.Contig2_All	4067	0.0974	0.197	0.1637	0.1527	0.0557	0	0	0.0185667	0.121589	-3.03991	hypothetical protein TcasGA2_TC016101 [Tribolium castaneum]	TSA: Spodoptera exigua comp8669_c0_seq1 transcribed RNA sequence	Probable RNA-directed DNA polymerase from transposon BS OS=Drosophila melanogaster GN=RTase PE=2 SV=1
Unigene15757_All	221	1.537	2.849	2.0082	2.1314	0.5126	0.2679	0	0.260167	0.122064	-3.03429	--	--	--
Unigene7260_All	709	2.8746	0.0807	2.4257	1.79367	0	0.5011	0.158	0.2197	0.122487	-3.02931	hypothetical protein KGM_17829 [Danaus plexippus]	TSA: Spodoptera exigua comp10795_c0_seq1 transcribed RNA sequence	Transmembrane emp24 domain-containing protein 5 OS=Rattus norvegicus GN=Tmed5 PE=2 SV=1
CL2808.Contig1_All	330	8.7494	5.377	0	4.7088	1.0299	0.5383	0.1697	0.5793	0.123025	-3.02298	--	--	--
Unigene4231_All	1387	0.0816	0.2063	0.04	0.1093	0	0	0.0404	0.0134667	0.123208	-3.02083	hypothetical protein KGM_21036 [Danaus plexippus]	26P10_HaBAC_fin, Helicoverpa armigera BAC, pupae DNA	Mitotic spindle-associated MMXD complex subunit MIP18 OS=Mus musculus GN=Fam96b PE=2 SV=1
CL2322.Contig1_All	1376	0.2057	0.0832	0.0403	0.109733	0	0	0.0407	0.0135667	0.123633	-3.01586	hypothetical protein KGM_00378 [Danaus plexippus]	TSA: Spodoptera exigua comp6727_c0_seq1 transcribed RNA sequence	Solute carrier family 25 member 35 OS=Danio rerio GN=slc25a35 PE=2 SV=1
Unigene21747_All	211	1.0732	0.5425	0.5259	0.713867	0	0	0.2655	0.0885	0.123973	-3.01191	--	--	--
Unigene21251_All	255	0.8881	0.4489	0.4351	0.5907	0	0	0.2197	0.0732333	0.123977	-3.01185	--	--	--
Unigene19352_All	233	0.486	0.737	0.7143	0.645767	0	0	0.2404	0.0801333	0.12409	-3.01054	--	--	--
CL1330.Contig2_All	215	1.3166	0.2662	0.5161	0.699633	0	0	0.2605	0.0868333	0.124113	-3.01028	--	--	--
Unigene6216_All	366	0.9281	0	0.3032	0.410433	0	0	0.153	0.051	0.124259	-3.00858	--	--	--
CL3298.Contig1_All	286	2.3754	2.4016	0	1.59233	0.5942	0	0	0.198067	0.124388	-3.00708	--	31C13_HaBAC_fin, Helicoverpa armigera BAC, pupae DNA	--
Unigene21080_All	235	1.2046	0	0.7082	0.6376	0	0	0.2383	0.0794333	0.124582	-3.00484	--	94B11_HaBAC_fin, Helicoverpa armigera BAC, pupae DNA	--
Unigene21064_All	297	0.5719	0.1927	0.7472	0.503933	0	0	0.1886	0.0628667	0.124752	-3.00287	--	--	--
Unigene20187_All	224	0.7582	1.5332	1.7337	1.3417	0.2529	0	0.2501	0.167667	0.124966	-3.00039	--	Bombyx mori mRNA, clone: fufe17C08	--
CL2346.Contig2_All	272	0.4163	0.8417	0.4079	0.5553	0.2082	0	0	0.0694	0.124977	-3.00026	--	--	--
Unigene19916_All	216	2.0968	0	0	0.698933	0.2622	0	0	0.0874	0.125048	-2.99945	--	--	--
Unigene5913_All	440	0.386	0.3903	0.2522	0.342833	0.1287	0	0	0.0429	0.125134	-2.99846	--	11C07_HaBAC_fin, Helicoverpa armigera BAC, pupae DNA	--
CL3.Contig1_All	1268	3.5719	7.4031	1.9688	4.3146	1.1615	0.3269	0.1325	0.5403	0.125226	-2.99739	cytochrome P450 [Helicoverpa armigera]	Helicoverpa armigera tissue-type midgut cytochrome P450 (CYP6B6) mRNA, complete cds	Cytochrome P450 6B6 OS=Helicoverpa armigera GN=CYP6B6 PE=2 SV=1
Unigene22043_All	338	0.8375	0	1.8055	0.881	0	0	0.3314	0.110467	0.125388	-2.99553	--	--	--
Unigene21032_All	292	0.9694	0.196	0.38	0.515133	0.194	0	0	0.0646667	0.125534	-2.99385	--	--	--
CL153.Contig3_All	2212	0.2303	2.1736	1.881	1.4283	0.3585	0.0535	0.1266	0.179533	0.125697	-2.99198	conserved hypothetical protein [Culex quinquefasciatus] >gi|167867458|gb|EDS30841.1| conserved hypothetical protein [Culex quinquefasciatus]	--	--
Unigene1507_All	320	0.1769	0.7155	1.907	0.933133	0.177	0	0.175	0.117333	0.125741	-2.99147	--	--	--
Unigene21322_All	251	0.2256	0.6841	0.8841	0.597933	0.2257	0	0	0.0752333	0.125822	-2.99054	--	--	--
CL2084.Contig2_All	1787	0.1267	0.032	0.0931	0.0839333	0.0317	0	0	0.0105667	0.125894	-2.98972	--	Bicyclus anynana clone BA_Ba18H03, complete sequence	--
Unigene19911_All	205	2.4855	0.2792	1.6237	1.4628	0.5526	0	0	0.1842	0.125923	-2.98939	--	--	--
CL4016.Contig3_All	933	0.8495	0.9816	2.4974	1.44283	0.1214	0.0635	0.3602	0.1817	0.125933	-2.98927	--	--	--
Unigene16761_All	556	2.6474	3.8091	4.7894	3.74863	0.7131	0	0.7052	0.472767	0.126117	-2.98716	hypothetical protein AND_14411 [Anopheles darlingi]	TSA: Spodoptera exigua comp2992_c0_seq1 transcribed RNA sequence	--
Unigene20362_All	239	0	0	1.857	0.619	0	0	0.2344	0.0781333	0.126225	-2.98593	--	--	--
CL1822.Contig1_All	716	2.8465	0	1.5497	1.4654	0.3164	0.0827	0.1565	0.1852	0.126382	-2.98414	--	--	--
Unigene1084_All	272	1.2488	1.8939	1.8357	1.65947	0	0.2177	0.4119	0.209867	0.126466	-2.98317	--	--	--
Unigene20068_All	243	0.6989	2.5911	0.4566	1.24887	0	0.2437	0.2305	0.158067	0.126568	-2.98201	--	--	--
CL3596.Contig1_All	1396	63.346	50.8016	81.0703	65.0726	9.2512	3.3506	12.1975	8.26643	0.127034	-2.97671	PREDICTED: hypothetical protein LOC100119601 [Nasonia vitripennis]	--	--
CL3.Contig4_All	1983	2.284	3.637	0.8393	2.25343	0.4285	0.1493	0.2825	0.286767	0.127258	-2.97418	cytochrome P450 [Helicoverpa armigera]	Helicoverpa armigera cytochrome P450 mRNA, complete cds	Cytochrome P450 6B6 OS=Helicoverpa armigera GN=CYP6B6 PE=2 SV=1
CL1317.Contig4_All	867	0.4571	1.3204	0.256	0.677833	0.0653	0	0.1938	0.0863667	0.127416	-2.97238	--	--	--
Unigene22156_All	221	1.2809	1.813	1.0041	1.366	0.2563	0.2679	0	0.174733	0.127916	-2.96673	unknown [Pectinophora gossypiella]	--	--
Unigene20042_All	308	1.4705	2.4159	0.5404	1.4756	0	0.3845	0.1819	0.1888	0.127948	-2.96637	--	--	--
CL1949.Contig1_All	545	2.4931	0.9452	5.3951	2.94447	0	0	1.1305	0.376833	0.12798	-2.96601	--	--	--
Unigene19234_All	341	0.9961	0.5036	1.1388	0.8795	0	0.1736	0.1643	0.112633	0.128065	-2.96505	--	--	--
Unigene14185_All	232	12.4453	4.1942	2.3913	6.3436	1.2208	0.2552	0.9657	0.8139	0.128303	-2.96238	UDP-glycosyltransferase UGT41B2 [Helicoverpa armigera]	Helicoverpa armigera UDP-glycosyltransferase UGT41B2 (UGT41B2) mRNA, complete cds	--
CL4653.Contig1_All	267	0.4241	0.8575	2.0778	1.1198	0	0.2218	0.2098	0.143867	0.128475	-2.96044	--	--	--
Unigene18784_All	708	2.239	2.8296	0.5485	1.87237	0.56	0.0836	0.0791	0.2409	0.128661	-2.95836	--	--	--
CL473.Contig1_All	466	0.9719	0.1228	0.8334	0.6427	0.1216	0.1271	0	0.0829	0.128987	-2.9547	--	--	--
CL5406.Contig2_All	537	1.6868	3.6241	3.8225	3.04447	0.7384	0.441	0	0.393133	0.12913	-2.9531	--	--	--
Unigene21295_All	233	0.243	1.7196	0	0.6542	0	0.2541	0	0.0847	0.129471	-2.9493	--	--	--
CL834.Contig8_All	1875	5.918	33.4581	55.9509	31.7757	7.0389	2.242	3.0769	4.11927	0.129636	-2.94746	organic cation transporter [Danaus plexippus]	TSA: Spodoptera exigua comp25215_c0_seq1 transcribed RNA sequence	Organic cation transporter protein OS=Drosophila melanogaster GN=Orct PE=1 SV=1
Unigene2058_All	1074	28.0434	29.3286	44.7333	34.0351	1.424	11.0854	0.7301	4.41317	0.129665	-2.94714	dopa decarboxylase [Mamestra brassicae]	Helicoverpa zea voucher Hzea dopa decarboxylase mRNA, partial cds	Aromatic-L-amino-acid decarboxylase OS=Manduca sexta GN=Ddc PE=2 SV=1
Unigene2967_All	913	0.124	0.3762	0	0.166733	0	0.0649	0	0.0216333	0.129748	-2.94621	hypothetical protein KGM_06631 [Danaus plexippus]	Helicoverpa armigera SINE SE3.8, complete sequence	Ethanolaminephosphotransferase 1 OS=Mus musculus GN=Ept1 PE=2 SV=3
Unigene21029_All	204	0.8326	1.4029	0	0.745167	0	0.2902	0	0.0967333	0.129814	-2.94548	--	--	--
CL1924.Contig3_All	2961	0.5927	1.2758	0.4684	0.778967	0.0956	0	0.2081	0.101233	0.129958	-2.94388	predicted carotinoid oxygenase [Bombyx mori]	TSA: Spodoptera exigua comp21540_c0_seq1 transcribed RNA sequence	Beta,beta-carotene 15,15'-monooxygenase OS=Gallus gallus GN=BCMO1 PE=1 SV=1
Unigene14352_All	202	0.5605	1.4168	0.2746	0.750633	0	0.2931	0	0.0977	0.130157	-2.94168	hypothetical protein KGM_11013 [Danaus plexippus]	--	--
Unigene20150_All	208	0	1.6511	0.5334	0.728167	0	0.2847	0	0.0949	0.130327	-2.93979	--	--	--
Unigene20909_All	200	1.6984	0.5724	0	0.756933	0	0.296	0	0.0986667	0.130351	-2.93953	--	--	--
Unigene21061_All	201	0.2817	1.4239	0.552	0.752533	0	0.2946	0	0.0982	0.130493	-2.93796	--	Helicoverpa zea strain SIMRU Lab Zea clone BAC 79L08, complete sequence	--
Unigene19435_All	347	1.1421	0.165	0	0.4357	0	0.1706	0	0.0568667	0.130518	-2.93768	--	31C13_HaBAC_fin, Helicoverpa armigera BAC, pupae DNA	--
Unigene14126_All	325	1.2194	1.0567	0.5121	0.9294	0	0.3644	0	0.121467	0.130694	-2.93574	--	--	--
CL3963.Contig1_All	314	7.0317	0	27.5621	11.5313	0	4.5255	0	1.5085	0.130818	-2.93436	--	02A22_HaBAC_fin, Helicoverpa armigera BAC, pupae DNA	--
Unigene10990_All	312	0.5444	0.5504	0.3556	0.483467	0	0.1898	0	0.0632667	0.13086	-2.9339	glutathione S-transferase epsilon 1 [Bombyx mori] >gi|28435741|gb|AAO41719.1| glutathione S-transferase 1 [Bombyx mori] >gi|112361465|gb|ABI15774.1| glutathione S-transferase 1 [Bombyx mori]	--	Glutathione S-transferase 1 OS=Manduca sexta GN=GST1 PE=2 SV=1
CL799.Contig1_All	521	9.0191	17.7979	13.2039	13.3403	3.2616	0.9092	1.0751	1.74863	0.131079	-2.93149	hypothetical protein KGM_07240 [Danaus plexippus]	41B01_HaBAC_fin, Helicoverpa armigera BAC, pupae DNA	--
CL119.Contig1_All	1995	0	0.0287	0.8342	0.287633	0.1136	0	0	0.0378667	0.131649	-2.92523	--	--	--
Unigene14253_All	216	1.0484	2.12	0.7705	1.31297	0	0	0.5186	0.172867	0.131661	-2.9251	--	--	--
Unigene3001_All	875	0.5176	0	0.951	0.489533	0.1295	0	0.064	0.0645	0.131758	-2.92404	--	Helicoverpa armigera clone HaFLS00477 inactive lipase mRNA, complete cds	--
Unigene12621_All	315	0.8986	2.1805	1.0567	1.3786	0.1798	0.188	0.1778	0.181867	0.131921	-2.92225	hypothetical protein KGM_01832 [Danaus plexippus]	--	Protein maelstrom OS=Drosophila simulans GN=mael PE=3 SV=1
Unigene14797_All	239	3.7901	1.6765	1.857	2.4412	0.237	0.4955	0.2344	0.3223	0.132025	-2.92111	--	--	--
CL3.Contig7_All	2385	12.747	18.2157	9.002	13.3216	3.325	0.9185	1.0333	1.75893	0.132037	-2.92099	cytochrome P450 [Helicoverpa armigera] >gi|91795211|gb|ABE60887.1| cytochrome p450 6B7 [Helicoverpa armigera] >gi|292384630|gb|ABF50223.2| cytochrome P450 [Helicoverpa armigera] >gi|296881966|gb|ADH82408.1| cytochrome P450 [Helicoverpa armigera]	Helicoverpa armigera cytochrome P450 (cyp6B7) mRNA, complete cds	Cytochrome P450 6B7 OS=Helicoverpa armigera GN=CYP6B7 PE=2 SV=1
Unigene4138_All	749	0.7559	0.3821	0.5926	0.576867	0	0.0791	0.1496	0.0762333	0.132151	-2.91974	RecName: Full=Seroin; AltName: Full=Silk 23 kDa glycoprotein; Flags: Precursor >gi|3253313|gb|AAC25171.1| seroin [Galleria mellonella]	--	Seroin OS=Galleria mellonella PE=1 SV=1
Unigene19972_All	247	1.8336	0.6952	0.8984	1.1424	0	0	0.4535	0.151167	0.132324	-2.91786	--	--	--
Unigene4749_All	6579	4.0617	1.8532	3.5332	3.14937	0.9212	0.135	0.1958	0.417333	0.132513	-2.91579	hypothetical protein 4 - fruit fly (Drosophila melanogaster) retrotransposon mgd1	--	Retrovirus-related Pol polyprotein from transposon 412 OS=Drosophila melanogaster GN=POL PE=4 SV=1
CL1583.Contig2_All	327	2.0776	2.1005	1.0179	1.732	0.3464	0	0.3426	0.229667	0.132602	-2.91483	--	--	--
CL3343.Contig1_All	1504	1.2798	0.1903	0.2951	0.5884	0.0377	0.1968	0	0.0781667	0.132846	-2.91217	broad-complex isoform Z1 [Bombyx mori] >gi|49022667|dbj|BAD23978.1| broad-complex Z1-isoform [Bombyx mori] >gi|49022793|dbj|BAD23983.1| broad-complex Z1-isoform [Bombyx mori] >gi|49064959|dbj|BAD24045.1| Broad-Complex isoform Z1 [Bombyx mori] >gi|49064961|dbj|BAD24046.1| Broad-Complex isoform Z1 [Bombyx mori] >gi|52138466|dbj|BAD46732.1| broad-complex A-Z1 isoform [Bombyx mori] >gi|52138480|dbj|B…	Manduca sexta broad-complex Z4-isoform mRNA, complete cds	Broad-complex core protein isoform 6 OS=Drosophila melanogaster GN=br PE=1 SV=2
Unigene12470_All	239	1.6581	0.2395	1.6249	1.17417	0	0	0.4687	0.156233	0.133059	-2.90986	--	--	--
Unigene12607_All	222	0.255	1.8048	1.7493	1.2697	0.2551	0	0.2523	0.169133	0.133207	-2.90825	--	--	--
CL5248.Contig3_All	924	0.2451	0.1858	0.4803	0.303733	0.0613	0	0.0606	0.0406333	0.13378	-2.90207	--	31C13_HaBAC_fin, Helicoverpa armigera BAC, pupae DNA	--
CL5192.Contig2_All	455	2.3641	10.693	3.6579	5.57167	1.3694	0.1301	0.7386	0.746033	0.133898	-2.9008	hypothetical protein KGM_10791 [Danaus plexippus]	--	Protein rolling stone OS=Drosophila melanogaster GN=rost PE=2 SV=2
Unigene17243_All	373	2.4285	1.5346	0.5949	1.51933	0.1519	0.1587	0.3003	0.203633	0.134028	-2.89939	--	--	--
Unigene11990_All	809	1.6095	1.3443	0.2057	1.05317	0.07	0.1464	0.2077	0.141367	0.13423	-2.89722	endonuclease-reverse transcriptase HmRTE-e01 [Danaus plexippus]	H.melpomene DNA sequence from clone WTSI_1048-73L17, complete sequence	--
Unigene20303_All	204	0.8326	0.5612	2.7195	1.3711	0.2777	0	0.2746	0.1841	0.134272	-2.89677	--	--	--
Unigene9039_All	1692	5.5209	0.0338	7.1478	4.23417	0	1.7147	0	0.571567	0.134989	-2.88908	hypothetical protein KGM_18523 [Danaus plexippus]	--	Lipase 1 OS=Drosophila melanogaster GN=Lip1 PE=2 SV=2
Unigene20679_All	305	0.7425	1.5013	0.5457	0.929833	0	0.1941	0.1836	0.1259	0.135401	-2.88469	--	--	--
Unigene6012_All	963	1.3521	0.951	2.4772	1.59343	0.1176	0.123	0.4071	0.2159	0.135494	-2.8837	--	--	--
Unigene20114_All	222	0.51	2.3205	0.9996	1.2767	0	0.2667	0.2523	0.173	0.135506	-2.88358	--	--	--
CL2460.Contig1_All	1026	723.179	0.3905	1281.71	668.428	0.2208	271.69	0	90.6368	0.135597	-2.8826	unknown [Helicoverpa armigera]	Helicoverpa armigera unknown mRNA	--
CL4266.Contig1_All	415	0.5457	0.9655	0.5347	0.681967	0	0.1427	0.135	0.0925667	0.135735	-2.88114	--	--	--
Unigene9485_All	290	1.1713	0.7895	0.9565	0.972433	0	0.2042	0.1931	0.132433	0.136188	-2.87633	--	--	--
CL2054.Contig7_All	2642	0.1286	0.1083	0.231	0.155967	0.0214	0	0.0424	0.0212667	0.136354	-2.87457	death-related protein [Bombyx mori] >gi|212989183|gb|ACJ38715.1| death-related protein [Bombyx mori]	TSA: Spodoptera exigua comp1817_c0_seq1 transcribed RNA sequence	Death-associated protein 1 OS=Bos taurus GN=DAP PE=3 SV=3
CL1883.Contig2_All	247	0.9168	1.6222	0.8984	1.1458	0.2293	0.2397	0	0.156333	0.13644	-2.87366	--	Helicoverpa zea strain SIMRU Lab Zea clone BAC 79L08, complete sequence	--
Unigene1174_All	209	1.3544	0.5477	2.1235	1.34187	0	0.2833	0.268	0.183767	0.136949	-2.86829	--	--	--
Unigene18737_All	316	2.1499	2.1736	3.5112	2.61157	0.8963	0	0.1773	0.357867	0.137031	-2.86742	--	--	--
Unigene1631_All	223	0.5077	1.5401	1.7414	1.26307	0.254	0.2655	0	0.173167	0.1371	-2.8667	--	--	--
CL839.Contig6_All	2233	0.3042	0.3845	0.2484	0.312367	0.0507	0.053	0.0251	0.0429333	0.137445	-2.86307	fumarylacetoacetase [Bombyx mori] >gi|87248327|gb|ABD36216.1| fumarylacetoacetate hydrolase isoform A [Bombyx mori]	--	Fumarylacetoacetate hydrolase domain-containing protein 2 OS=Bos taurus GN=FAHD2 PE=2 SV=1
Unigene1503_All	210	0.8088	0.5451	2.6418	1.3319	0.2697	0.2819	0	0.183867	0.138048	-2.85675	--	--	--
CL6409.Contig1_All	344	3.2915	0.9984	0.4838	1.59123	0	0.1721	0.4885	0.2202	0.138383	-2.85326	--	Bombyx mori mRNA, clone: fwd-03C04	--
Unigene2926_All	733	1.1585	3.2797	1.211	1.88307	0.1546	0.3231	0.3057	0.261133	0.138675	-2.85023	--	94B11_HaBAC_fin, Helicoverpa armigera BAC, pupae DNA	--
CL2054.Contig5_All	1778	0.191	0.2254	0.2808	0.2324	0.0319	0.0333	0.0315	0.0322333	0.138698	-2.84998	--	41P10_HaBAC_fin, Helicoverpa armigera BAC, pupae DNA	--
CL2054.Contig3_All	1264	0.3583	0.2264	0.395	0.326567	0.0448	0.0468	0.0443	0.0453	0.138716	-2.84979	--	41P10_HaBAC_fin, Helicoverpa armigera BAC, pupae DNA	--
Unigene3471_All	1826	0.155	0.4702	0.4861	0.370433	0.0931	0	0.0613	0.0514667	0.138936	-2.8475	--	--	--
CL3196.Contig1_All	509	0.5561	0.3374	2.3978	1.0971	0	0.349	0.11	0.153	0.139459	-2.84209	--	--	--
Unigene17482_All	394	0	1.0169	0	0.338967	0	0	0.1422	0.0474	0.139837	-2.83818	--	--	--
Unigene20053_All	208	0.2722	1.6511	0	0.6411	0	0	0.2693	0.0897667	0.14002	-2.8363	--	--	--
CL4711.Contig2_All	240	0.4718	1.1925	0	0.554767	0	0	0.2334	0.0778	0.140239	-2.83404	--	--	--
Unigene17910_All	203	1.3944	0.5639	0	0.652767	0	0	0.2759	0.0919667	0.140888	-2.82738	--	--	--
Unigene2258_All	365	0.3102	0.6273	0.152	0.363167	0	0	0.1535	0.0511667	0.14089	-2.82736	--	--	--
CL2874.Contig10_All	2225	0.0509	0.1029	0.0249	0.0595667	0	0	0.0252	0.0084	0.141018	-2.82604	putative RNA-binding region-containing protein [Danaus plexippus]	TSA: Spodoptera exigua comp1698_c1_seq1 transcribed RNA sequence	RNA-binding protein 39 OS=Pongo abelii GN=RBM39 PE=2 SV=1
CL2779.Contig1_All	1300	0.1306	0.1321	0.0427	0.1018	0	0	0.0431	0.0143667	0.141126	-2.82494	simila to CG10311 [Papilio polytes]	TSA: Spodoptera exigua comp2114_c0_seq1 transcribed RNA sequence	--
Unigene17583_All	221	0.5123	2.072	1.0041	1.19613	0	0	0.5069	0.168967	0.141261	-2.82357	--	--	--
Unigene9336_All	217	1.0436	0.5275	0.2557	0.608933	0	0	0.2581	0.0860333	0.141285	-2.82332	--	--	--
CL1487.Contig3_All	349	0	1.1481	0	0.3827	0.1623	0	0	0.0541	0.141364	-2.82251	thiolase 2 [Heliothis virescens]	Heliothis subflexa thiolase 2 mRNA, partial cds	3-ketoacyl-CoA thiolase, mitochondrial OS=Pongo abelii GN=ACAA2 PE=2 SV=1
Unigene8287_All	648	0.1747	0.265	0.1712	0.203633	0	0	0.0864	0.0288	0.141431	-2.82183	--	Bombyx mori mRNA, clone: fcaL47L17	--
Unigene10037_All	522	0.5423	0.1097	0.1063	0.252767	0	0	0.1073	0.0357667	0.141501	-2.82112	--	31C13_HaBAC_fin, Helicoverpa armigera BAC, pupae DNA	--
CL5899.Contig2_All	237	1.6721	0.9661	0.7022	1.11347	0	0	0.4727	0.157567	0.14151	-2.82102	--	--	--
Unigene20485_All	225	0.2516	1.5264	0	0.592667	0.2517	0	0	0.0839	0.141564	-2.82048	--	--	--
CL1399.Contig2_All	4793	1.7127	3.296	3.2062	2.7383	0.65	0.1976	0.3155	0.3877	0.141584	-2.82027	PREDICTED: similar to BEL12_AG transposon polyprotein [Tribolium castaneum] >gi|270017009|gb|EFA13455.1| hypothetical protein TcasGA2_TC010686 [Tribolium castaneum]	TSA: Spodoptera exigua comp2703_c0_seq1 transcribed RNA sequence	Fatty aldehyde dehydrogenase OS=Macaca fascicularis GN=ALDH3A2 PE=2 SV=1
CL1892.Contig1_All	264	1.93	0.6504	2.1014	1.5606	0.2146	0.4485	0	0.221033	0.141634	-2.81976	--	--	--
Unigene21175_All	217	0.7827	0.5275	0.5113	0.607167	0	0	0.2581	0.0860333	0.141696	-2.81912	--	--	--
Unigene5589_All	798	0.2128	0.1435	0.139	0.1651	0	0	0.0702	0.0234	0.141732	-2.81876	PREDICTED: protein FAM98A-like [Megachile rotundata]	--	Protein FAM98A OS=Rattus norvegicus GN=Fam98a PE=2 SV=1
Unigene14246_All	208	0.2722	0.8256	0.8002	0.632667	0	0	0.2693	0.0897667	0.141886	-2.81719	PREDICTED: uncharacterized protein LOC101164452 [Oryzias latipes]	--	--
Unigene4152_All	399	0.5676	0.1435	0.2781	0.329733	0	0	0.1404	0.0468	0.141933	-2.81672	--	26P10_HaBAC_fin, Helicoverpa armigera BAC, pupae DNA	--
CL92.Contig4_All	3694	0.0153	0.0465	0.0451	0.0356333	0	0	0.0152	0.00506667	0.142189	-2.81412	hypothetical protein KGM_11510 [Danaus plexippus]	TSA: Spodoptera exigua comp3880_c0_seq1 transcribed RNA sequence	Synaptosomal-associated protein 25 OS=Drosophila melanogaster GN=Snap25 PE=2 SV=1
Unigene19629_All	207	0	0.8296	1.072	0.633867	0	0	0.2706	0.0902	0.142301	-2.81298	--	--	--
Unigene17590_All	354	1.7592	0.6468	0.9403	1.11543	0.16	0	0.3165	0.158833	0.142396	-2.81202	--	--	--
CL5315.Contig1_All	853	0.3982	1.6776	0.7154	0.9304	0.332	0	0.0657	0.132567	0.142484	-2.81113	--	--	--
Unigene22019_All	201	1.69	1.1391	1.104	1.31103	0.2818	0	0.2787	0.186833	0.142508	-2.81088	--	--	--
Unigene9667_All	357	0.1586	0.3207	0.6216	0.366967	0	0	0.1569	0.0523	0.14252	-2.81077	--	--	--
Unigene4485_All	1013	0.4471	0.2825	0.0548	0.261467	0.1118	0	0	0.0372667	0.142529	-2.81067	--	--	--
Unigene5922_All	246	1.611	1.6288	1.5786	1.60613	0.4605	0	0.2277	0.2294	0.142827	-2.80765	--	--	--
Unigene12340_All	568	1.0964	1.1085	1.2697	1.1582	0.2992	0	0.1972	0.165467	0.142865	-2.80727	--	--	--
Unigene7735_All	444	0.51	1.2892	2.6239	1.47437	0.1276	0	0.5046	0.210733	0.142931	-2.8066	--	41P10_HaBAC_fin, Helicoverpa armigera BAC, pupae DNA	--
CL3176.Contig1_All	549	0.7219	0	0	0.240633	0.1032	0	0	0.0344	0.142956	-2.80636	--	--	--
Unigene19917_All	254	1.7831	0.2254	1.0921	1.03353	0.223	0	0.2205	0.147833	0.143037	-2.80554	--	--	--
Unigene18061_All	664	0.1705	0.2586	0.1671	0.198733	0.0853	0	0	0.0284333	0.143073	-2.80518	--	--	--
Unigene17429_All	291	1.5564	0.1967	0.9532	0.9021	0.1947	0	0.1925	0.129067	0.143074	-2.80517	--	--	--
CL4596.Contig1_All	880	0.193	0.3903	0.3152	0.2995	0.1287	0	0	0.0429	0.143239	-2.80351	--	--	--
Unigene20777_All	214	0.5291	0	1.2962	0.608433	0	0	0.2617	0.0872333	0.143374	-2.80215	--	--	--
CL6814.Contig3_All	2728	0.332	0.4406	0.3864	0.386333	0.0831	0.0217	0.0616	0.0554667	0.143572	-2.80015	hypothetical protein TcasGA2_TC005322 [Tribolium castaneum]	--	SET and MYND domain-containing protein 4 OS=Homo sapiens GN=SMYD4 PE=2 SV=3
Unigene20381_All	206	0.2748	0	1.6158	0.6302	0	0	0.2719	0.0906333	0.143817	-2.7977	--	--	--
CL5947.Contig2_All	2267	0.2747	0.1262	0.2937	0.231533	0.0999	0	0	0.0333	0.143824	-2.79763	hypothetical protein KGM_16352 [Danaus plexippus]	--	--
Unigene20418_All	205	0	0	1.8944	0.631467	0	0	0.2732	0.0910667	0.144215	-2.79371	--	--	--
CL4164.Contig1_All	319	2.3072	2.5121	2.6087	2.476	0.7103	0.1856	0.1756	0.357167	0.144251	-2.79334	--	--	--
Unigene21941_All	1065	0.4784	0	0.6772	0.3852	0	0.1668	0	0.0556	0.144341	-2.79245	putative ecdysone oxidase [Heliconius melpomene]	--	Glucose dehydrogenase [acceptor] OS=Drosophila pseudoobscura pseudoobscura GN=Gld PE=3 SV=4
CL589.Contig1_All	1311	0.0432	0.4803	0.0846	0.2027	0	0.0452	0.0427	0.0293	0.144549	-2.79037	--	--	--
Unigene21150_All	202	0.8408	0	1.0986	0.646467	0.2804	0	0	0.0934667	0.144581	-2.79005	--	--	--
Unigene20352_All	206	0.2748	0.2779	1.3465	0.633067	0.275	0	0	0.0916667	0.144798	-2.78789	--	--	--
Unigene7654_All	634	1.6966	0	2.0126	1.2364	0.1787	0.0934	0.265	0.179033	0.144802	-2.78785	PREDICTED: similar to BEL12_AG transposon polyprotein [Tribolium castaneum] >gi|270017009|gb|EFA13455.1| hypothetical protein TcasGA2_TC010686 [Tribolium castaneum]	TSA: Spodoptera exigua comp1382_c0_seq1 transcribed RNA sequence	--
CL2084.Contig4_All	1923	0	0.0595	0.1442	0.0679	0.0295	0	0	0.00983333	0.144821	-2.78766	--	--	--
Unigene20323_All	247	0.6876	0.2317	2.2461	1.05513	0.4586	0	0	0.152867	0.144879	-2.78708	hypothetical protein CRE_21850 [Caenorhabditis remanei] >gi|308265749|gb|EFP09702.1| hypothetical protein CRE_21850 [Caenorhabditis remanei]	--	--
Unigene8026_All	201	0.5633	2.5629	0.828	1.31807	0	0.2946	0.2787	0.1911	0.144985	-2.78602	--	--	--
Unigene3636_All	2012	0.0844	0.1991	0.1103	0.131267	0	0.0294	0.0278	0.0190667	0.145251	-2.78338	mitochondrial oxodicarboxylate carrier [Papilio xuthus]	Papilio xuthus mRNA for mitochondrial oxodicarboxylate carrier, complete cds, sequence id: Px-2154	Mitochondrial 2-oxodicarboxylate carrier OS=Mus musculus GN=Slc25a21 PE=2 SV=1
Unigene6185_All	234	0.9678	1.9569	2.1338	1.68617	0.4841	0.253	0	0.2457	0.145715	-2.77878	--	--	--
Unigene19353_All	370	1.2241	0.4641	2.549	1.4124	0.3062	0.16	0.1514	0.205867	0.145757	-2.77837	--	--	--
CL1615.Contig5_All	390	0	0	1.9915	0.663833	0.2905	0	0	0.0968333	0.14587	-2.77725	--	--	--
Unigene1750_All	581	0.6821	0.4926	0.191	0.455233	0.0975	0.1019	0	0.0664667	0.146006	-2.7759	--	Bicyclus anynana clone BA_Ba68O14, complete sequence	--
Unigene6993_All	1186	3.3415	2.4131	1.5436	2.43273	0.5731	0.3994	0.0945	0.355667	0.1462	-2.77398	hypothetical protein KGM_16406 [Danaus plexippus]	Anopheles gambiae str. PEST AGAP000585-PA (AgaP_AGAP000585) mRNA, complete cds	Zinc finger protein 534 OS=Homo sapiens GN=ZNF534 PE=2 SV=1
Unigene4035_All	687	2.3898	1.0831	0.4845	1.31913	0.4123	0.0862	0.0815	0.193333	0.146561	-2.77043	--	H.melpomene DNA sequence from clone WTSI_1051-119F21, complete sequence	--
Unigene5472_All	592	2.6777	1.0636	1.4994	1.7469	0.3827	0.2	0.1892	0.2573	0.147289	-2.76327	--	--	--
CL3361.Contig3_All	2573	0.352	0.2892	0.2587	0.299967	0.0881	0.023	0.0218	0.0443	0.147683	-2.75942	jagunal [Papilio xuthus]	TSA: Spodoptera exigua comp5101_c0_seq1 transcribed RNA sequence	Protein jagunal OS=Drosophila pseudoobscura pseudoobscura GN=jagn PE=3 SV=1
Unigene17496_All	318	2.6705	1.08	1.0467	1.59907	0.3562	0	0.3523	0.236167	0.14769	-2.75935	--	--	--
Unigene19356_All	288	2.7521	1.9875	0.5779	1.7725	0.7867	0	0	0.262233	0.147945	-2.75686	--	--	--
CL4621.Contig1_All	1507	44.2543	36.9945	8.7615	30.0034	5.4125	3.261	4.646	4.43983	0.147978	-2.75655	carboxypeptidase A [Aedes aegypti]	TSA: Spodoptera exigua comp3298_c0_seq2 transcribed RNA sequence	Zinc carboxypeptidase A 1 OS=Anopheles gambiae GN=AGAP009593 PE=2 SV=3
Unigene20045_All	212	0	3.5099	0.2617	1.2572	0	0.5586	0	0.1862	0.148107	-2.75529	--	--	--
CL6625.Contig2_All	913	3.2245	14.0433	0.9115	6.05977	1.0547	0.8431	0.7975	0.898433	0.148262	-2.75378	unknown secreted protein [Papilio xuthus]	--	--
Unigene16869_All	354	3.0386	6.6294	3.291	4.31967	0.48	0.3345	1.1076	0.6407	0.148322	-2.7532	--	--	--
CL755.Contig2_All	2625	2.0705	1.3083	3.6985	2.3591	0.1726	0.0451	0.8322	0.349967	0.148348	-2.75295	--	--	--
Unigene7979_All	219	0	1.5682	0.2533	0.607167	0	0.2704	0	0.0901333	0.148449	-2.75196	--	--	--
Unigene4999_All	4160	0.068	0.2477	0.1467	0.154133	0.0136	0.0285	0.0269	0.023	0.149221	-2.74447	hypothetical protein TcasGA2_TC005054 [Tribolium castaneum]	--	--
Unigene21089_All	215	1.0533	0.5325	0.258	0.6146	0	0.2754	0	0.0918	0.149365	-2.74308	--	--	--
Unigene19929_All	207	1.9145	0	0	0.638167	0	0.286	0	0.0953333	0.149386	-2.74288	sugar transporter [Danaus plexippus]	--	--
CL1759.Contig1_All	1708	0.1657	0.9383	0.2274	0.4438	0.0332	0.0347	0.1312	0.0663667	0.149542	-2.74138	Rh-like protein [Manduca sexta]	TSA: Spodoptera exigua comp4931_c0_seq2 transcribed RNA sequence	Ammonium transporter Rh type B-A OS=Xenopus laevis GN=rhbg-a PE=2 SV=1
Unigene20733_All	222	0.255	0.7735	0.7497	0.592733	0	0.2667	0	0.0889	0.149983	-2.73713	--	--	--
Unigene770_All	207	175.312	511.832	362.882	350.009	51.4441	21.1663	84.9653	52.5252	0.150068	-2.73631	fatty acid-binding protein 2 [Helicoverpa armigera]	--	Fatty acid-binding protein 2 OS=Manduca sexta GN=MFB2 PE=1 SV=3
CL1343.Contig4_All	1356	1.0438	1.0975	0.9819	1.04107	0.2506	0.2183	0	0.1563	0.150134	-2.73567	--	--	--
Unigene15414_All	922	1.8421	1.6141	0.6619	1.3727	0.3686	0.1284	0.1215	0.206167	0.150191	-2.73513	--	--	--
Unigene6553_All	290	0.1952	1.3816	2.2956	1.2908	0.1953	0	0.3863	0.193867	0.150191	-2.73513	--	--	--
Unigene20905_All	227	0.4988	0.5043	0.7332	0.578767	0	0.2608	0	0.0869333	0.150204	-2.735	--	--	--
Unigene20266_All	328	1.2082	0.8725	2.5371	1.53927	0.1727	0.1805	0.3415	0.231567	0.15044	-2.73274	--	--	--
Unigene1303_All	239	0.7106	0.2395	0.6964	0.548833	0	0.2477	0	0.0825667	0.15044	-2.73274	--	--	--
Unigene7936_All	315	2.1567	0.5451	0.8806	1.19413	0.5395	0	0	0.179833	0.150597	-2.73123	--	--	--
Unigene21132_All	241	0.2349	0.475	0.9208	0.543567	0	0.2457	0	0.0819	0.150671	-2.73052	--	--	--
Unigene10783_All	412	0.6871	0.4168	1.6158	0.906567	0.275	0	0.136	0.137	0.15112	-2.72624	neuropeptide receptor B4 [Danaus plexippus]	--	--
Unigene2057_All	519	0.2182	0.4411	1.6034	0.754233	0	0.3422	0	0.114067	0.151235	-2.72513	--	Helicoverpa armigera SINE SE3.8, complete sequence	--
CL3114.Contig1_All	2715	2.1269	1.5601	5.3536	3.01353	0.1878	0.0654	1.1141	0.455767	0.15124	-2.72509	--	--	--
Unigene6256_All	205	0.5523	1.1169	4.0593	1.9095	0	0.8665	0	0.288833	0.151261	-2.72489	--	--	--
Unigene18860_All	457	1.9821	0.3757	3.5205	1.95943	0.3718	0.5182	0	0.296667	0.151404	-2.72352	--	Heliothis subflexa clone 89F08 ABC transporter family C protein ABCC3 (ABCC3) gene, partial cds; ABC transporter family C protein ABCC2 (ABCC2) and SMC domain protein (nachbar) genes, complete cds; and ABC transporter family C protein ABCC1 (ABCC1) gene, partial cds	--
Unigene20421_All	204	0.555	0	1.3597	0.638233	0	0.2902	0	0.0967333	0.151564	-2.722	PREDICTED: hypothetical protein LOC100570774, partial [Acyrthosiphon pisum]	--	--
Unigene1366_All	383	2.5129	1.1956	1.1588	1.62243	0.5916	0	0.1462	0.245933	0.151583	-2.72182	boule protein [Danaus plexippus]	--	--
CL1578.Contig4_All	960	2.8307	1.5502	3.5251	2.63533	0.177	0.5551	0.4668	0.399633	0.151644	-2.72124	--	23L11_HaBAC_fin, Helicoverpa armigera BAC, pupae DNA	--
Unigene14009_All	242	1.4037	2.1287	1.1462	1.55953	0.2341	0.2447	0.2315	0.236767	0.151819	-2.71958	PREDICTED: attractin-like protein 1-like [Acyrthosiphon pisum]	Drosophila yakuba GE10554 (Dyak\GE10554), mRNA	Attractin OS=Rattus norvegicus GN=Atrn PE=2 SV=1
CL4119.Contig4_All	782	95.6356	198.58	110.033	134.749	14.1246	40.7342	6.518	20.4589	0.15183	-2.71948	putative cuticle protein CPH45 [Antheraea yamamai]	--	Mucin-19 OS=Homo sapiens GN=MUC19 PE=1 SV=2
CL3596.Contig2_All	1434	45.4806	211.992	111.303	122.925	22.2386	16.0614	17.7333	18.6778	0.151944	-2.71839	PREDICTED: hypothetical protein LOC100119601 [Nasonia vitripennis]	--	--
Unigene20248_All	269	0.4209	0	2.4748	0.965233	0	0.4402	0	0.146733	0.152019	-2.71768	--	--	--
Unigene22185_All	279	0.8117	1.2309	0.5965	0.8797	0	0	0.4015	0.133833	0.152135	-2.71657	monocyte to macrophage differentiation factor 2 [Danaus plexippus]	Bombyx mori mRNA, clone: bmov23E19	Monocyte to macrophage differentiation factor OS=Rattus norvegicus GN=Mmd PE=2 SV=1
CL240.Contig1_All	453	0.4999	0.7581	0.3674	0.5418	0	0	0.2473	0.0824333	0.152147	-2.71646	--	--	--
CL792.Contig2_All	1872	0.5746	0.3669	0.0593	0.3336	0.0908	0.0316	0.0299	0.0507667	0.152178	-2.71617	hypothetical protein KGM_09251 [Danaus plexippus]	TSA: Spodoptera exigua comp8479_c0_seq1 transcribed RNA sequence	Luciferin 4-monooxygenase OS=Photuris pennsylvanica PE=2 SV=2
Unigene21019_All	229	1.4833	1.7497	0	1.07767	0.2474	0	0.2446	0.164	0.152181	-2.71614	--	--	--
Unigene20541_All	629	0.72	0.273	0.1764	0.3898	0	0	0.1781	0.0593667	0.1523	-2.71501	--	--	--
Unigene20249_All	357	0.3172	0.3207	2.4864	1.04143	0.476	0	0	0.158667	0.152354	-2.7145	--	--	--
Unigene1484_All	289	1.3713	0.5942	1.9196	1.29503	0	0.2049	0.3876	0.1975	0.152506	-2.71306	--	--	--
Unigene20139_All	247	0.6876	1.8539	0.4492	0.9969	0.2293	0	0.2268	0.152033	0.152506	-2.71306	brain chitinase and chia [Danaus plexippus]	--	--
Unigene20583_All	300	1.1323	1.1448	0.1849	0.820667	0.1888	0	0.1867	0.125167	0.152518	-2.71295	--	--	--
CL909.Contig1_All	216	0.2621	2.385	0.7705	1.1392	0.2622	0	0.2593	0.173833	0.152592	-2.71224	--	--	--
Unigene19878_All	220	2.8307	0	0.5043	1.11167	0	0	0.5092	0.169733	0.152684	-2.71138	--	--	--
Unigene20116_All	255	0.8881	2.0202	0	0.969433	0.4443	0	0	0.1481	0.15277	-2.71057	hypothetical protein KGM_22447 [Danaus plexippus]	--	--
Unigene15317_All	522	0.5423	0.7676	1.5942	0.968033	0.217	0.2269	0	0.147967	0.152853	-2.70978	--	--	--
Unigene7883_All	493	0.9187	0.3483	1.0128	0.759933	0.1149	0.1201	0.1136	0.1162	0.152908	-2.70926	--	--	--
Unigene19328_All	397	2.7095	0.7209	1.2577	1.5627	0.428	0.1491	0.1411	0.2394	0.153196	-2.70655	--	--	--
CL792.Contig17_All	1912	3.8197	7.3046	2.8145	4.64627	1.5998	0.2168	0.3222	0.712933	0.153442	-2.70423	hypothetical protein KGM_15522 [Danaus plexippus]	TSA: Spodoptera exigua comp8479_c0_seq1 transcribed RNA sequence	Luciferin 4-monooxygenase OS=Photuris pennsylvanica PE=2 SV=2
Unigene13631_All	278	7.3313	4.5297	2.5943	4.81843	0.4075	0	1.8133	0.740267	0.153632	-2.70245	--	--	--
CL3054.Contig1_All	221	0	2.331	1.0041	1.1117	0.5126	0	0	0.170867	0.153699	-2.70182	--	--	--
CL1100.Contig2_All	410	5.9376	1.2565	0.1353	2.44313	0.2763	0.5776	0.2732	0.3757	0.153778	-2.70108	--	--	--
Unigene3985_All	558	20.799	30.4659	21.7734	24.3461	7.7148	2.0161	1.5057	3.74553	0.153845	-2.70045	--	41P10_HaBAC_fin, Helicoverpa armigera BAC, pupae DNA	--
Unigene9365_All	450	1.7613	1.0176	1.3561	1.37833	0	0.2631	0.3734	0.212167	0.15393	-2.69965	--	--	--
Unigene6170_All	325	1.3936	0.5284	0.3414	0.754467	0.3486	0	0	0.1162	0.154016	-2.69885	--	--	--
Unigene8050_All	215	1.8432	0.2662	1.2902	1.1332	0.2635	0	0.2605	0.174667	0.154136	-2.69773	--	--	--
CL3188.Contig1_All	815	0.5557	1.1939	0.953	0.900867	0.417	0	0	0.139	0.154296	-2.69623	--	--	--
Unigene18804_All	348	12.2013	3.4541	3.3478	6.3344	2.4415	0.1701	0.3219	0.977833	0.154369	-2.69555	hypothetical protein 2 - cabbage looper transposon TED (fragment)	31C13_HaBAC_fin, Helicoverpa armigera BAC, pupae DNA	--
Unigene19326_All	207	2.4615	2.2121	0.804	1.82587	0.2736	0.5721	0	0.2819	0.154392	-2.69533	--	--	--
Unigene20839_All	213	1.5948	0.8062	1.0418	1.1476	0.5319	0	0	0.1773	0.154496	-2.69436	--	--	--
Unigene17504_All	251	0.9022	0.9122	1.1051	0.973167	0.4513	0	0	0.150433	0.154581	-2.69356	--	--	--
Unigene12539_All	232	2.6843	2.7139	0.9565	2.11823	0.4883	0.2552	0.2414	0.3283	0.154988	-2.68977	--	--	--
Unigene15793_All	276	6.9742	8.5029	1.809	5.76203	1.6418	0.429	0.6088	0.8932	0.155015	-2.68952	carboxyl/choline esterase [Helicoverpa armigera]	Helicoverpa armigera isolate 02242 carboxyl/choline esterase mRNA, partial cds	--
Unigene11138_All	508	4.4578	2.2535	0.546	2.4191	0.892	0.2331	0	0.375033	0.15503	-2.68938	--	--	--
CL4655.Contig1_All	337	3.6959	9.002	0.1646	4.2875	0	0	1.9945	0.664833	0.155063	-2.68907	--	Helicoverpa armigera clone BAC 18J13 cytochrome P450 337B2v2 (CYP337B2v2) and cytochrome P450 337B1v1 (CYP337B1v1) genes, complete cds	--
CL73.Contig7_All	565	0.2004	0.4052	0.6873	0.430967	0.2005	0	0	0.0668333	0.155078	-2.68894	--	Helicoverpa zea strain SIMRU Lab Zea clone BAC 79L08, complete sequence	--
Unigene19132_All	283	1.0002	0.4045	1.1762	0.8603	0.4003	0	0	0.133433	0.155101	-2.68872	--	--	--
Unigene7762_All	378	4.1936	0.4543	3.0821	2.57667	0.2997	0.3133	0.5927	0.4019	0.155977	-2.6806	--	Helicoverpa armigera truncated cadherin-like protein (BtR) gene, BtR-r1 allele, complete cds	--
CL6037.Contig2_All	2163	0.4711	0.1588	3.1035	1.24447	0.2619	0.1916	0.1295	0.194333	0.156158	-2.67892	putative Mitochondrial 2-oxoglutarate/malate carrier protein [Danaus plexippus]	TSA: Spodoptera exigua comp13350_c0_seq1 transcribed RNA sequence	Mitochondrial 2-oxoglutarate/malate carrier protein OS=Mus musculus GN=Slc25a11 PE=1 SV=3
CL2077.Contig1_All	455	0.7466	0	1.707	0.817867	0	0.2603	0.1231	0.1278	0.15626	-2.67798	--	--	--
CL6849.Contig5_All	3286	1.0165	0.9406	19.2635	7.07353	1.9306	0.7388	0.6477	1.1057	0.156315	-2.67747	mitochondrial aldehyde dehydrogenase [Danaus plexippus]	TSA: Spodoptera exigua comp385_c0_seq1 transcribed RNA sequence	Aldehyde dehydrogenase X, mitochondrial OS=Homo sapiens GN=ALDH1B1 PE=1 SV=3
Unigene9751_All	313	0.1809	2.3773	0.8862	1.14813	0.181	0	0.3579	0.179633	0.156457	-2.67616	--	--	--
Unigene6209_All	542	1.0445	1.5841	2.0471	1.55857	0.418	0.1092	0.2067	0.244633	0.15696	-2.67153	--	--	--
Unigene21180_All	208	2.7218	0.8256	0	1.18247	0.2723	0.2847	0	0.185667	0.157016	-2.67101	--	--	--
Unigene4498_All	1704	2.0599	1.6124	31.9386	11.8703	3.4571	1.2161	0.9204	1.86453	0.157076	-2.67047	mitochondrial aldehyde dehydrogenase [Danaus plexippus]	TSA: Spodoptera exigua comp385_c0_seq1 transcribed RNA sequence	Aldehyde dehydrogenase X, mitochondrial OS=Homo sapiens GN=ALDH1B1 PE=1 SV=3
CL4955.Contig1_All	272	1.457	0.8417	1.6317	1.31013	0	0	0.6178	0.205933	0.157185	-2.66946	--	--	--
Unigene2570_All	836	0.2709	0.2739	0.3318	0.2922	0	0.0708	0.067	0.0459333	0.157198	-2.66934	--	80K05_HaBAC_fin, Helicoverpa armigera BAC, pupae DNA	--
Unigene17009_All	861	1.9726	1.9279	1.482	1.79417	0.1316	0	0.7156	0.2824	0.157399	-2.6675	--	--	--
CL5431.Contig1_All	326	1.563	1.0535	0.6807	1.09907	0.3475	0	0.1718	0.1731	0.157497	-2.6666	--	--	--
CL921.Contig5_All	2126	1.4114	0.7808	1.4091	1.20043	0.1865	0.2228	0.1581	0.189133	0.157554	-2.66608	recessive suppressor of secretory defect [Danaus plexippus]	TSA: Spodoptera exigua comp27190_c0_seq1 transcribed RNA sequence	Phosphatidylinositide phosphatase SAC1 OS=Drosophila melanogaster GN=Sac1 PE=2 SV=1
Unigene18813_All	307	1.6597	2.9831	2.3492	2.33067	0.738	0	0.3649	0.367633	0.157737	-2.6644	--	--	--
Unigene15887_All	357	1.1101	0.6413	1.2432	0.9982	0.1587	0	0.3138	0.1575	0.157784	-2.66398	--	--	--
CL6324.Contig1_All	693	1.7973	1.8997	0.4803	1.39243	0.3269	0.1709	0.1617	0.219833	0.157877	-2.66313	fatty-acyl CoA reductase 4 [Danaus plexippus]	TSA: Spodoptera exigua comp13903_c0_seq1 transcribed RNA sequence	Fatty acyl-CoA reductase 1 OS=Rattus norvegicus GN=Far1 PE=2 SV=1
Unigene17558_All	242	1.8715	1.1826	1.3755	1.47653	0.4681	0	0.2315	0.2332	0.157938	-2.66257	--	--	--
CL4484.Contig2_All	299	0	1.1486	1.2988	0.8158	0.1894	0.198	0	0.129133	0.15829	-2.65935	--	02A22_HaBAC_fin, Helicoverpa armigera BAC, pupae DNA	--
Unigene20393_All	270	1.8871	0.636	1.4383	1.32047	0.4196	0	0.2075	0.209033	0.158303	-2.65924	retrovirus-related Pol polyprotein from transposon TNT 1-94 [Trichinella spiralis] >gi|316974460|gb|EFV57947.1| retrovirus-related Pol polyprotein from transposon TNT 1-94 [Trichinella spiralis]	--	Copia protein OS=Drosophila melanogaster GN=GIP PE=1 SV=3
Unigene9145_All	525	2.2646	1.1993	1.2681	1.57733	0.2158	0	0.5334	0.249733	0.158326	-2.65903	hypothetical protein KGM_04687 [Danaus plexippus]	Bombyx mori genomic DNA, chromosome 12, BAC clone:533C16, complete sequence	Coiled-coil domain-containing protein 170 OS=Homo sapiens GN=CCDC170 PE=2 SV=3
Unigene8477_All	791	5.7258	9.5519	8.276	7.85123	3.1508	0.2246	0.3541	1.24317	0.15834	-2.6589	hypothetical protein KGM_05979 [Danaus plexippus]	--	--
CL3.Contig5_All	2353	0.9865	1.7271	0.4951	1.06957	0.2889	0.1007	0.119	0.169533	0.158507	-2.65739	cytochrome P450 [Helicoverpa armigera]	Helicoverpa armigera tissue-type midgut cytochrome P450 (CYP6B6) mRNA, complete cds	Cytochrome P450 6B6 OS=Helicoverpa armigera GN=CYP6B6 PE=2 SV=1
CL583.Contig3_All	1123	62.1594	49.2367	61.4551	57.6171	15.8883	1.9508	9.5764	9.1385	0.158608	-2.65647	GF22424 [Drosophila ananassae] >gi|190619489|gb|EDV35013.1| GF22424 [Drosophila ananassae]	TSA: Spodoptera exigua comp22639_c0_seq1 transcribed RNA sequence	--
Unigene20398_All	238	0.7136	0.2405	2.0979	1.01733	0	0.2488	0.2353	0.161367	0.158617	-2.65638	--	--	--
Unigene3878_All	844	0.4695	0.9495	0.2629	0.560633	0.1342	0	0.1327	0.0889667	0.15869	-2.65572	--	Heliothis subflexa clone 89F08 ABC transporter family C protein ABCC3 (ABCC3) gene, partial cds; ABC transporter family C protein ABCC2 (ABCC2) and SMC domain protein (nachbar) genes, complete cds; and ABC transporter family C protein ABCC1 (ABCC1) gene, partial cds	--
CL3267.Contig2_All	267	1.6963	0.4288	1.87	1.3317	0.4243	0	0.2098	0.211367	0.158719	-2.65545	--	--	--
CL6494.Contig3_All	331	0.3421	3.9773	2.1789	2.1661	0.6845	0.1789	0.1692	0.3442	0.158903	-2.65378	hypothetical protein KGM_09618 [Danaus plexippus]	TSA: Spodoptera exigua comp13447_c0_seq1 transcribed RNA sequence	--
CL3857.Contig1_All	789	1.1481	2.8293	1.4766	1.818	0.2872	0.2251	0.355	0.2891	0.159021	-2.65271	hypothetical protein KGM_16033 [Danaus plexippus]	94B11_HaBAC_fin, Helicoverpa armigera BAC, pupae DNA	Transmembrane protein 87A OS=Xenopus tropicalis GN=tmem87a PE=2 SV=1
CL4513.Contig2_All	281	0.8059	0.6111	2.3691	1.26203	0.4032	0	0.1993	0.200833	0.159135	-2.65168	--	--	--
CL6814.Contig5_All	267	1.4843	0	2.4934	1.3259	0.4243	0	0.2098	0.211367	0.159414	-2.64915	--	--	--
CL1164.Contig2_All	481	0.2354	1.428	0.5767	0.7467	0.1178	0.1231	0.1164	0.1191	0.159502	-2.64836	putative Alpha- and gamma-adaptin-binding protein p34 isoform 2 [Danaus plexippus]	--	--
CL1690.Contig2_All	295	3.0706	2.3284	0.5642	1.98773	0.192	0	0.7595	0.317167	0.159562	-2.64781	--	--	--
Unigene8074_All	274	1.2397	1.2534	1.4173	1.30347	0	0.2161	0.4088	0.2083	0.159805	-2.64562	--	43E14_HaBAC_fin, Helicoverpa armigera BAC, pupae DNA	--
Unigene20228_All	283	0.2	0.2023	2.1564	0.8529	0.2002	0.2092	0	0.136467	0.160003	-2.64383	--	--	--
CL2240.Contig3_All	2229	0.3048	1.0272	0.7467	0.6929	0.1525	0.0797	0.1005	0.1109	0.160052	-2.64339	hypothetical protein KGM_08079 [Danaus plexippus]	23L11_HaBAC_fin, Helicoverpa armigera BAC, pupae DNA	Plasminogen receptor (KT) OS=Mus musculus GN=Plgrkt PE=1 SV=1
CL1052.Contig1_All	777	0	0	7.14	2.38	0	1.143	0	0.381	0.160084	-2.6431	Protein Y8A9A.2 [Caenorhabditis elegans] >gi|412984200|emb|CCD71757.2| Protein Y8A9A.2 [Caenorhabditis elegans]	--	Mucin-22 OS=Homo sapiens GN=MUC22 PE=1 SV=2
Unigene4533_All	943	0.1201	0.5463	0.1177	0.261367	0	0.1256	0	0.0418667	0.160184	-2.6422	--	Helicoverpa armigera SINE SE3.5, complete sequence	--
Unigene5433_All	537	1.5814	0.1066	0.3099	0.665967	0.1055	0.1103	0.1043	0.1067	0.160218	-2.64189	--	--	--
Unigene13716_All	952	0.8326	0.5411	0.8741	0.749267	0.0595	0.1244	0.1765	0.120133	0.160335	-2.64084	acidic lipase [Helicoverpa armigera]	Helicoverpa armigera acidic lipase (Lipa007) mRNA, complete cds	Lipase 1 OS=Drosophila melanogaster GN=Lip1 PE=2 SV=2
CL4712.Contig1_All	292	9.5003	1.3722	0	3.62417	0.582	0.2028	0.9591	0.5813	0.160395	-2.64029	--	--	--
Unigene19875_All	492	2.8767	0.698	0	1.19157	0.4605	0	0.1138	0.191433	0.160657	-2.63795	PREDICTED: similar to BEL12_AG transposon polyprotein [Tribolium castaneum] >gi|270017009|gb|EFA13455.1| hypothetical protein TcasGA2_TC010686 [Tribolium castaneum]	--	--
Unigene19880_All	213	3.1895	0.8062	1.0418	1.67917	0.5319	0.278	0	0.269967	0.160774	-2.63689	hypothetical protein TcasGA2_TC002325 [Tribolium castaneum]	--	--
CL2695.Contig2_All	394	1.1495	0.2906	1.2673	0.902467	0.1438	0.1503	0.1422	0.145433	0.161151	-2.63352	--	--	--
Unigene14308_All	316	1.6124	0.1811	1.5801	1.12453	0.1793	0.1874	0.1773	0.181333	0.161252	-2.63261	--	Helicoverpa zea strain SIMRU Lab Zea clone BAC 79L08, complete sequence	--
Unigene1351_All	380	0.7449	0.4519	1.6059	0.934233	0.1491	0.1558	0.1474	0.150767	0.16138	-2.63147	--	--	--
CL839.Contig7_All	2244	0.1766	0.2551	0.0494	0.160367	0	0.0528	0.025	0.0259333	0.161713	-2.62849	fumarylacetoacetase [Bombyx mori] >gi|87248327|gb|ABD36216.1| fumarylacetoacetate hydrolase isoform A [Bombyx mori]	--	Fumarylacetoacetate hydrolase domain-containing protein 2 OS=Bos taurus GN=FAHD2 PE=2 SV=1
CL792.Contig22_All	1457	2.0594	4.8321	1.5231	2.80487	1.0497	0.1219	0.1922	0.4546	0.162075	-2.62526	hypothetical protein KGM_09251 [Danaus plexippus]	TSA: Spodoptera exigua comp8479_c0_seq1 transcribed RNA sequence	Luciferin 4-monooxygenase OS=Photuris pennsylvanica PE=2 SV=2
CL4020.Contig2_All	603	37.1793	28.572	2.5761	22.7758	7.5149	0.5891	2.9725	3.69217	0.162109	-2.62496	phosphatidylethanolamine-binding protein [Danaus plexippus]	TSA: Spodoptera exigua comp1388_c0_seq1 transcribed RNA sequence	Phosphatidylethanolamine-binding protein homolog F40A3.3 OS=Caenorhabditis elegans GN=F40A3.3 PE=3 SV=1
Unigene20242_All	268	0.845	0.6407	2.4841	1.32327	0.4227	0.2209	0	0.214533	0.162124	-2.62483	--	--	--
Unigene6487_All	358	1.107	1.1192	1.7046	1.31027	0.3164	0.1654	0.1565	0.212767	0.162384	-2.62252	hypothetical protein KGM_08961 [Danaus plexippus]	Bombyx mori mRNA, clone: fcaL21F02	General transcription factor IIH subunit 1 OS=Drosophila melanogaster GN=Tfb1 PE=2 SV=1
Unigene11082_All	413	2.3304	0.2772	0.806	1.13787	0.4115	0.1434	0	0.184967	0.162556	-2.62099	--	--	--
Unigene12379_All	524	0.6483	3.3863	1.9057	1.9801	0.5405	0	0.4276	0.3227	0.162972	-2.61731	--	--	--
Unigene13861_All	399	2.4121	1.0042	1.9466	1.78763	0	0.5936	0.2808	0.291467	0.163046	-2.61665	--	--	--
Unigene9635_All	212	0.8011	1.89	2.3552	1.6821	0	0.5586	0.2642	0.274267	0.16305	-2.61661	--	--	--
Unigene4217_All	1741	0.5528	0.0986	0.3505	0.333967	0.0976	0.034	0.0322	0.0546	0.163489	-2.61273	PREDICTED: similar to CG5913 CG5913-PA [Tribolium castaneum] >gi|270014941|gb|EFA11389.1| hypothetical protein TcasGA2_TC011549 [Tribolium castaneum]	TSA: Spodoptera exigua comp5689_c0_seq1 transcribed RNA sequence	Protein FAM98A OS=Pongo abelii GN=FAM98A PE=2 SV=1
Unigene16746_All	1164	1.4591	2.4095	0.6196	1.49607	0.584	0.1017	0.0481	0.2446	0.163495	-2.61268	acidic lipase [Helicoverpa armigera]	31C13_HaBAC_fin, Helicoverpa armigera BAC, pupae DNA	--
CL2065.Contig2_All	1642	6.5165	7.4947	33.3811	15.7974	0.276	6.5988	0.8869	2.58723	0.163776	-2.61021	hypothetical protein KGM_07675 [Danaus plexippus]	TSA: Spodoptera exigua comp2933_c0_seq1 transcribed RNA sequence	Facilitated trehalose transporter Tret1 OS=Culex quinquefasciatus GN=Tret1 PE=3 SV=1
Unigene19708_All	216	0	1.325	0.2568	0.527267	0	0	0.2593	0.0864333	0.163927	-2.60887	--	--	--
Unigene17419_All	354	2.3989	0.8085	0.7836	1.33033	0.32	0.3345	0	0.218167	0.163994	-2.60829	--	Helicoverpa armigera clone BAC 33J17 cytochrome P450 337B3v1 (CYP337B3v1) gene, complete cds	--
Unigene20809_All	202	0.8408	0.8501	0	0.563633	0	0	0.2773	0.0924333	0.163996	-2.60827	--	--	--
CL168.Contig3_All	3268	0	0	5.2965	1.7655	0	0.8696	0	0.289867	0.164184	-2.60662	beta strand repeat-containing protein [Danaus plexippus]	--	Papilin OS=Drosophila melanogaster GN=Ppn PE=1 SV=2
CL2874.Contig11_All	2363	0.0479	0.0727	0.0235	0.0480333	0	0	0.0237	0.0079	0.164469	-2.60411	putative RNA-binding region-containing protein [Danaus plexippus]	TSA: Spodoptera exigua comp1698_c1_seq1 transcribed RNA sequence	RNA-binding protein 39 OS=Pongo abelii GN=RBM39 PE=2 SV=1
CL2874.Contig6_All	2099	0.0539	0.0818	0.0264	0.0540333	0	0	0.0267	0.0089	0.164713	-2.60197	putative RNA-binding region-containing protein [Danaus plexippus]	TSA: Spodoptera exigua comp1698_c1_seq1 transcribed RNA sequence	RNA-binding protein 39 OS=Pongo abelii GN=RBM39 PE=2 SV=1
CL5172.Contig1_All	242	91.2373	221.151	149.468	153.952	52.8982	13.4565	9.7211	25.3586	0.164718	-2.60193	alpha amylase [Danaus plexippus]	TSA: Spodoptera exigua comp3370_c0_seq1 transcribed RNA sequence	Probable maltase OS=Aedes aegypti GN=MAL1 PE=2 SV=1
Unigene20124_All	204	0	1.6835	0	0.561167	0.2777	0	0	0.0925667	0.164954	-2.59986	brain chitinase and chia [Danaus plexippus]	--	--
CL1872.Contig2_All	2014	0.0281	0.0853	0.0551	0.0561667	0	0	0.0278	0.00926667	0.164985	-2.59959	hypothetical protein KGM_17473 [Danaus plexippus]	--	--
CL6580.Contig1_All	1358	0.4586	0.295	0.7762	0.509933	0.0417	0.0872	0.1237	0.0842	0.16512	-2.59842	--	--	--
CL799.Contig4_All	1356	12.7757	23.8496	19.4744	18.6999	6.0152	2.0959	1.1566	3.08923	0.165201	-2.59771	hypothetical protein KGM_07240 [Danaus plexippus]	41B01_HaBAC_fin, Helicoverpa armigera BAC, pupae DNA	--
Unigene20473_All	202	0.2803	1.4168	0	0.5657	0.2804	0	0	0.0934667	0.165223	-2.59751	--	--	--
Unigene2460_All	1452	0.039	0.0788	3.3241	1.1473	0	0.5301	0.0386	0.189567	0.165229	-2.59747	hypothetical protein KGM_16784 [Danaus plexippus]	TSA: Spodoptera exigua comp8103_c0_seq1 transcribed RNA sequence	1,2-dihydroxy-3-keto-5-methylthiopentene dioxygenase OS=Drosophila melanogaster GN=CG32068 PE=2 SV=2
CL92.Contig3_All	4121	0.0137	0.0417	0.0269	0.0274333	0	0	0.0136	0.00453333	0.165249	-2.59729	hypothetical protein KGM_11510 [Danaus plexippus]	TSA: Spodoptera exigua comp3880_c0_seq2 transcribed RNA sequence	Synaptosomal-associated protein 25 OS=Drosophila melanogaster GN=Snap25 PE=2 SV=1
CL92.Contig2_All	2603	0.0435	0.044	0.0426	0.0433667	0	0	0.0215	0.00716667	0.165257	-2.59721	hypothetical protein KGM_11510 [Danaus plexippus]	TSA: Spodoptera exigua comp3880_c0_seq1 transcribed RNA sequence	Synaptosomal-associated protein 25 OS=Drosophila melanogaster GN=Snap25 PE=2 SV=1
Unigene3681_All	1097	0.0516	0.1565	0.1011	0.103067	0	0	0.0511	0.0170333	0.165265	-2.59715	--	11C07_HaBAC_fin, Helicoverpa armigera BAC, pupae DNA	--
CL83.Contig1_All	245	0.4622	0.4673	0.4529	0.4608	0	0	0.2286	0.0762	0.165365	-2.59628	PREDICTED: YTH domain-containing protein 1-like isoform 2 [Macaca mulatta]	--	X-linked retinitis pigmentosa GTPase regulator-interacting protein 1 OS=Mus musculus GN=Rpgrip1 PE=1 SV=1
CL4628.Contig1_All	835	0.1356	0.1371	0.1329	0.1352	0	0	0.0671	0.0223667	0.165434	-2.59567	--	--	--
Unigene14174_All	247	0.2292	1.8539	0.6738	0.918967	0.2293	0	0.2268	0.152033	0.165439	-2.59562	--	--	--
Unigene4428_All	1630	2.6049	3.0551	4.1183	3.25943	0.556	0.5812	0.4811	0.539433	0.165499	-2.5951	dopa decarboxylase [Mamestra brassicae]	Helicoverpa zea voucher Hzea dopa decarboxylase mRNA, partial cds	Aromatic-L-amino-acid decarboxylase OS=Manduca sexta GN=Ddc PE=2 SV=1
Unigene12722_All	250	0.4529	0.9158	0	0.456233	0.2266	0	0	0.0755333	0.165559	-2.59459	--	--	--
CL676.Contig3_All	218	0.5194	5.7764	0	2.0986	0	0.2716	0.7708	0.347467	0.165571	-2.59448	--	--	--
Unigene6608_All	271	0.4178	1.9009	0.2047	0.841133	0.418	0	0	0.139333	0.16565	-2.59379	--	--	--
CL5124.Contig1_All	581	0.4872	0.9852	0.9549	0.8091	0	0.3057	0.0964	0.134033	0.165657	-2.59373	transmembrane protein 93 [Danaus plexippus]	TSA: Spodoptera exigua comp4244_c0_seq1 transcribed RNA sequence	ER membrane protein complex subunit 6 OS=Mus musculus GN=Emc6 PE=2 SV=1
CL2233.Contig3_All	890	0	0.3216	0.0623	0.127967	0.0636	0	0	0.0212	0.165668	-2.59363	hypothetical protein KGM_08279 [Danaus plexippus]	TSA: Spodoptera exigua comp11232_c0_seq1 transcribed RNA sequence	THAP domain-containing protein 2 OS=Homo sapiens GN=THAP2 PE=1 SV=1
CL1972.Contig1_All	1847	0.5517	0.4649	1.0513	0.6893	0.0307	0.1603	0.1516	0.1142	0.165675	-2.59357	similar to CG9399 [Papilio xuthus]	TSA: Spodoptera exigua comp2320_c0_seq2 transcribed RNA sequence	Mitochondrial pyruvate carrier 2 OS=Homo sapiens GN=MPC2 PE=1 SV=1
Unigene20651_All	223	0.7616	0.2567	0.4976	0.5053	0	0	0.2512	0.0837333	0.16571	-2.59327	--	--	--
Unigene8058_All	248	0.6848	0.2308	0.4474	0.454333	0	0	0.2259	0.0753	0.165737	-2.59303	--	--	--
CL4660.Contig1_All	231	0.4902	0.9912	1.441	0.974133	0	0	0.485	0.161667	0.165959	-2.5911	--	--	--
CL6110.Contig13_All	973	0.0582	0.1177	0.1711	0.115667	0	0	0.0576	0.0192	0.165994	-2.59079	--	43E14_HaBAC_fin, Helicoverpa armigera BAC, pupae DNA	--
Unigene19849_All	341	1.3282	0.6714	0	0.666533	0.3322	0	0	0.110733	0.166133	-2.58959	--	--	--
Unigene12547_All	303	1.6816	2.8336	1.0986	1.87127	0.7478	0	0.1849	0.3109	0.166144	-2.58949	--	--	--
Unigene4970_All	974	0.3488	0.2938	0.057	0.2332	0.1163	0	0	0.0387667	0.166238	-2.58868	--	--	--
Unigene17623_All	250	0.9058	0.4579	1.3315	0.8984	0	0	0.4481	0.149367	0.166259	-2.5885	--	--	--
CL3863.Contig1_All	730	1.7837	2.8227	1.4439	2.01677	0.388	0.0811	0.5371	0.3354	0.166306	-2.58809	--	--	--
CL303.Contig3_All	211	2.6831	2.4415	1.3146	2.1464	0.8054	0	0.2655	0.356967	0.166309	-2.58806	3-dehydroecdysone 3alpha-reductase [Spodoptera littoralis]	--	--
CL799.Contig3_All	1397	13.1707	23.2316	20.809	19.0704	6.3252	1.992	1.2028	3.17333	0.166401	-2.58727	hypothetical protein KGM_07240 [Danaus plexippus]	26P10_HaBAC_fin, Helicoverpa armigera BAC, pupae DNA	--
Unigene9104_All	236	0.9596	1.9403	1.4104	1.43677	0.48	0	0.2373	0.2391	0.166415	-2.58714	--	--	--
CL1568.Contig2_All	1506	0	0.152	0.0737	0.0752333	0.0376	0	0	0.0125333	0.166593	-2.5856	coatomer protein complex subunit zeta [Bombyx mori]	TSA: Spodoptera exigua comp1734_c0_seq2 transcribed RNA sequence	Coatomer subunit zeta-1 OS=Pongo abelii GN=COPZ1 PE=2 SV=1
CL6652.Contig2_All	259	0	0.884	0.4284	0.437467	0.2187	0	0	0.0729	0.166641	-2.58518	--	--	--
CL748.Contig2_All	272	2.914	2.5252	0.8158	2.085	0.2082	0.2177	0.6178	0.3479	0.166859	-2.5833	--	--	--
Unigene5034_All	1405	0.2015	0.163	0.1185	0.161	0.0806	0	0	0.0268667	0.166874	-2.58317	--	41P10_HaBAC_fin, Helicoverpa armigera BAC, pupae DNA	--
Unigene5394_All	352	0.1608	0.4878	0.3152	0.321267	0.1609	0	0	0.0536333	0.166943	-2.58257	short chain type dehydrogenase [Papilio xuthus]	--	Peroxisomal trans-2-enoyl-CoA reductase OS=Pongo abelii GN=PECR PE=2 SV=1
Unigene11059_All	341	0.6641	0.6714	1.6269	0.987467	0.1661	0	0.3285	0.164867	0.166959	-2.58243	putative importin alpha 1a [Danaus plexippus]	--	Importin subunit alpha-2 OS=Xenopus laevis GN=kpna2 PE=1 SV=2
Unigene20573_All	224	0.5055	0	0.9907	0.498733	0	0	0.2501	0.0833667	0.167157	-2.58073	--	--	--
Unigene20796_All	299	0.7574	0.7657	0.7422	0.7551	0.3789	0	0	0.1263	0.167263	-2.57981	--	--	--
Unigene6367_All	387	3.2184	1.9228	1.0035	2.04823	0.5855	0.153	0.2895	0.342667	0.167299	-2.5795	--	23L11_HaBAC_fin, Helicoverpa armigera BAC, pupae DNA	--
Unigene10952_All	236	1.1994	0	0.2351	0.478167	0.24	0	0	0.08	0.167306	-2.57944	reverse transcriptase [Danaus plexippus]	--	--
Unigene9500_All	210	2.1567	0.5451	2.1134	1.60507	0.5395	0	0.2667	0.268733	0.167428	-2.57839	--	--	--
Unigene3935_All	1177	0.1443	0.0486	0.0943	0.0957333	0.0481	0	0	0.0160333	0.167479	-2.57795	--	--	--
Unigene9520_All	249	0.9095	0.2299	1.5596	0.899667	0.2275	0	0.2249	0.1508	0.167618	-2.57675	--	--	--
CL4288.Contig1_All	495	5.0323	3.9316	0.5604	3.17477	1.1443	0	0.4526	0.5323	0.167666	-2.57634	PREDICTED: hypothetical protein LOC100116930 isoform 1 [Nasonia vitripennis]	Drosophila simulans GD23975 (Dsim\GD23975), mRNA	Ctenidin-3 OS=Cupiennius salei PE=1 SV=1
Unigene10461_All	579	3.2267	1.7794	2.6829	2.563	0.3913	0.5113	0.387	0.429867	0.16772	-2.57587	--	--	--
Unigene1468_All	228	0.2483	0.5021	0.73	0.493467	0.2484	0	0	0.0828	0.167792	-2.57525	glucose dehydrogenase acceptor-like protein [Heliconius erato]	--	Neither inactivation nor afterpotential protein G OS=Drosophila melanogaster GN=ninaG PE=2 SV=2
Unigene21170_All	241	0.2349	0.475	0.6906	0.466833	0.235	0	0	0.0783333	0.167797	-2.57521	--	--	--
Unigene20829_All	328	0.1726	0.349	0.5074	0.343	0.1727	0	0	0.0575667	0.167833	-2.5749	--	--	--
CL825.Contig29_All	2049	1.4368	0.6704	0.8664	0.9912	0.0829	0.1156	0.3007	0.1664	0.167877	-2.57452	--	02A22_HaBAC_fin, Helicoverpa armigera BAC, pupae DNA	--
Unigene9620_All	212	1.0682	3.5099	0.2617	1.61327	0.5344	0.2793	0	0.271233	0.168127	-2.57238	--	--	--
Unigene20666_All	214	0.5291	0.2675	0.7777	0.524767	0.2647	0	0	0.0882333	0.168138	-2.57228	--	--	--
Unigene17357_All	303	1.4948	1.1334	1.8309	1.48637	0	0.1954	0.5546	0.25	0.168195	-2.57179	--	--	--
Unigene9054_All	639	1.329	1.4332	1.9968	1.58633	0.1773	0.1853	0.4383	0.266967	0.168292	-2.57096	endonuclease-reverse transcriptase [Bombyx mori]	--	Putative uncharacterized transposon-derived protein F52C9.6 OS=Caenorhabditis elegans GN=F52C9.6 PE=5 SV=1
CL4136.Contig4_All	526	2.5831	0	2.6368	1.73997	0.2154	0.4503	0.213	0.2929	0.168337	-2.57058	--	--	--
Unigene17359_All	284	0	0.4031	0.7814	0.394833	0.1994	0	0	0.0664667	0.168341	-2.57054	--	--	--
CL4898.Contig1_All	1358	0.1251	0	0.1226	0.0825667	0.0417	0	0	0.0139	0.168349	-2.57047	hypothetical protein KGM_13386 [Danaus plexippus]	TSA: Spodoptera exigua comp8669_c0_seq1 transcribed RNA sequence	Thioredoxin, mitochondrial OS=Bos taurus GN=TXN2 PE=1 SV=2
CL6600.Contig1_All	1422	1.4333	0.0403	2.1067	1.19343	0.2788	0.1665	0.1576	0.200967	0.168394	-2.57009	hypothetical protein KGM_07459 [Danaus plexippus]	TSA: Spodoptera exigua comp23001_c0_seq1 transcribed RNA sequence	Ragulator complex protein LAMTOR1 OS=Xenopus tropicalis GN=lamtor1 PE=2 SV=1
Unigene19307_All	214	0.7937	0	0.7777	0.5238	0.2647	0	0	0.0882333	0.168449	-2.56962	putative phosphatidylinositol glycan, class A [Danaus plexippus]	Bombyx mori mRNA, clone: ftes10D10	Phosphatidylinositol N-acetylglucosaminyltransferase subunit A OS=Homo sapiens GN=PIGA PE=1 SV=1
Unigene20035_All	232	0.4881	2.7139	1.1956	1.46587	0.2442	0.2552	0.2414	0.246933	0.168456	-2.56956	--	--	--
Unigene5939_All	323	4.0313	4.7847	4.8092	4.54173	1.929	0.3666	0	0.7652	0.168482	-2.56933	--	--	--
Unigene1361_All	486	1.1649	0.5889	1.7123	1.15537	0.1165	0.1218	0.3458	0.1947	0.168518	-2.56903	--	--	--
Unigene7887_All	267	3.3926	1.9294	2.2856	2.53587	1.0607	0.2218	0	0.4275	0.168581	-2.56848	--	--	--
CL1965.Contig1_All	436	2.3373	0	0	0.7791	0.1299	0.1358	0.1285	0.1314	0.168656	-2.56784	cytochrome P450 [Bombyx mori] >gi|433339092|dbj|BAM73897.1| cytochrome P450 [Bombyx mori]	TSA: Spodoptera exigua comp15688_c0_seq1 transcribed RNA sequence	Cytochrome P450 27C1 OS=Homo sapiens GN=CYP27C1 PE=2 SV=2
Unigene9034_All	337	2.0159	1.1889	1.8108	1.67187	0.5042	0.1757	0.1662	0.282033	0.168694	-2.56752	--	--	--
Unigene20770_All	540	0.9436	0.636	0.9246	0.834733	0.2098	0.1096	0.1037	0.141033	0.168956	-2.56528	--	--	--
CL6335.Contig1_All	672	0.8425	2.6405	0.4953	1.3261	0.5057	0	0.1667	0.224133	0.169017	-2.56476	PREDICTED: single-strand selective monofunctional uracil DNA glycosylase-like [Megachile rotundata]	TSA: Spodoptera exigua comp18387_c0_seq1 transcribed RNA sequence	Single-strand selective monofunctional uracil DNA glycosylase OS=Mus musculus GN=Smug1 PE=2 SV=1
CL1975.Contig1_All	455	3.3595	3.145	6.828	4.44417	1.4939	0.3904	0.3693	0.7512	0.169031	-2.56464	--	--	--
CL5236.Contig3_All	445	0	0	1.496	0.498667	0.1273	0	0.1259	0.0844	0.169251	-2.56276	--	--	--
Unigene18133_All	418	0	11.7764	1.7254	4.5006	0	0.1416	2.144	0.761867	0.169281	-2.56251	short-chain dehydrogenase, partial [Papilio polytes]	TSA: Spodoptera exigua comp4610_c0_seq1 transcribed RNA sequence	Probable L-xylulose reductase OS=Caenorhabditis elegans GN=dhs-21 PE=3 SV=2
Unigene5443_All	1891	1.467	1.241	23.8515	8.85317	2.6659	1.1272	0.7109	1.50133	0.169582	-2.55995	mitochondrial aldehyde dehydrogenase [Danaus plexippus]	TSA: Spodoptera exigua comp385_c0_seq1 transcribed RNA sequence	Aldehyde dehydrogenase X, mitochondrial OS=Homo sapiens GN=ALDH1B1 PE=1 SV=3
CL3251.Contig2_All	467	2.7883	6.6186	3.5639	4.3236	1.2129	0.5071	0.4798	0.733267	0.169596	-2.55982	--	--	--
Unigene3047_All	770	0.0735	0	0.3602	0.144567	0.0736	0	0	0.0245333	0.169703	-2.55892	--	31C13_HaBAC_fin, Helicoverpa armigera BAC, pupae DNA	--
CL1946.Contig1_All	327	1.2119	0.5251	0.3393	0.6921	0	0.1811	0.1713	0.117467	0.169725	-2.55873	--	--	--
CL3946.Contig1_All	878	1.2251	3.5204	0.6319	1.79247	0.129	0.3372	0.4466	0.304267	0.169747	-2.55854	fatty-acyl CoA reductase 4 [Ostrinia nubilalis]	TSA: Spodoptera exigua comp13903_c0_seq3 transcribed RNA sequence	Fatty acyl-CoA reductase 1 OS=Mus musculus GN=Far1 PE=1 SV=1
CL3423.Contig2_All	1082	9.5752	24.8635	2.6662	12.3683	3.9263	0.8755	1.5012	2.101	0.16987	-2.5575	3-dehydroecdysone 3alpha-reductase [Spodoptera littoralis]	TSA: Spodoptera exigua comp3220_c0_seq1 transcribed RNA sequence	17-beta-hydroxysteroid dehydrogenase 14 OS=Bos taurus GN=HSD17B14 PE=2 SV=1
Unigene20143_All	200	0.8492	2.0034	0.5548	1.1358	0.2832	0.296	0	0.193067	0.169983	-2.55654	--	--	--
CL5035.Contig2_All	239	0.7106	1.6765	1.857	1.4147	0.474	0.2477	0	0.240567	0.170048	-2.55599	--	--	--
Unigene21323_All	239	1.4213	1.1975	1.6249	1.41457	0.474	0.2477	0	0.240567	0.170064	-2.55585	--	23L11_HaBAC_fin, Helicoverpa armigera BAC, pupae DNA	--
CL5505.Contig1_All	330	0.3431	2.0814	2.6898	1.70477	0.1716	0.3588	0.3395	0.289967	0.170092	-2.55562	--	--	--
Unigene16399_All	422	0	0	0.7888	0.262933	0.1342	0	0	0.0447333	0.170132	-2.55527	--	--	--
Unigene21741_All	200	1.1323	1.431	0.8322	1.13183	0.2832	0.296	0	0.193067	0.170579	-2.55149	--	--	--
Unigene9640_All	204	2.7752	0	0.5439	1.10637	0.2777	0.2902	0	0.1893	0.171101	-2.54708	--	--	--
Unigene20920_All	276	0.4102	0.6222	1.407	0.813133	0	0.2145	0.2029	0.139133	0.171108	-2.54702	--	--	--
Unigene16891_All	876	0.3231	1.3722	1.7099	1.13507	0.3233	0.0676	0.1918	0.194233	0.171121	-2.54691	reverse transcriptase, partial [Agrotis exclamationis]	--	Probable RNA-directed DNA polymerase from transposon BS OS=Drosophila melanogaster GN=RTase PE=2 SV=1
CL1393.Contig9_All	1241	0.5474	0.8763	1.2517	0.8918	0.2282	0.0954	0.1354	0.153	0.171563	-2.54319	hypothetical protein KGM_18856 [Danaus plexippus]	TSA: Spodoptera exigua comp4130_c1_seq1 transcribed RNA sequence	THAP domain-containing protein 4 OS=Homo sapiens GN=THAP4 PE=1 SV=2
Unigene20265_All	213	0.5316	0.5375	2.0837	1.05093	0	0.278	0.263	0.180333	0.171594	-2.54293	putative rho-associated protein kinase 1 [Danaus plexippus]	--	--
Unigene17983_All	1419	0.1197	0.3227	0.5083	0.3169	0.0798	0.0835	0	0.0544333	0.171768	-2.54147	--	--	--
CL1480.Contig1_All	215	1.8432	0	1.2902	1.04447	0.2635	0.2754	0	0.179633	0.171986	-2.53964	--	--	--
Unigene12735_All	217	0.5218	0.2638	2.3009	1.02883	0	0.2729	0.2581	0.177	0.17204	-2.53919	--	--	--
Unigene19842_All	837	4.5995	0.3419	0.1988	1.7134	0.6091	0.1415	0.1338	0.2948	0.172056	-2.53905	reverse transcriptase [Bombyx mori]	--	Probable RNA-directed DNA polymerase from transposon BS OS=Drosophila melanogaster GN=RTase PE=2 SV=1
CL3857.Contig8_All	701	2.2613	4.7359	2.4534	3.1502	0.5656	0.4223	0.6392	0.542367	0.172169	-2.5381	--	Helicoverpa zea strain SIMRU Lab Zea clone BAC 79L08, complete sequence	--
Unigene19243_All	423	0.2677	2.3004	0.5246	1.0309	0.2678	0	0.2648	0.177533	0.172212	-2.53774	--	--	--
Unigene17276_All	361	1.7251	1.2685	1.5368	1.51013	0.4707	0	0.3103	0.260333	0.172391	-2.53624	--	Helicoverpa armigera clone BAC 33J17 cytochrome P450 337B3v1 (CYP337B3v1) gene, complete cds	--
CL1911.Contig2_All	494	2.7505	0.5793	2.0214	1.78373	0.8026	0.1199	0	0.3075	0.172391	-2.53624	--	--	--
Unigene2531_All	844	1.8782	1.6955	3.1551	2.24293	0.4698	0.4911	0.1991	0.386667	0.172393	-2.53622	--	--	--
CL1191.Contig3_All	216	1.8347	4.2399	0	2.02487	1.0489	0	0	0.349633	0.17267	-2.53391	--	--	--
Unigene6165_All	282	0.2008	1.6238	1.7706	1.1984	0.2009	0.4199	0	0.206933	0.172675	-2.53387	--	--	--
Unigene7939_All	250	2.491	3.6633	0.4438	2.19937	0.6797	0.2368	0.224	0.380167	0.172853	-2.53238	RecName: Full=Cytochrome P450 6B2; AltName: Full=CYPVIB2 >gi|687624|gb|AAB60252.1| cytochrome P-450 [Helicoverpa armigera]	Helicoverpa armigera voltage-gated sodium channel alpha subunit gene, partial cds; and cytochrome p450 6B7 (CYP6B7), cytochrome p450 6B6 (CYP6B6), and cytochrome p450 6B2 (CYP6B2) genes, complete cds	Cytochrome P450 6B2 OS=Helicoverpa armigera GN=CYP6B2 PE=2 SV=1
CL988.Contig1_All	288	0.7863	0	1.541	0.775767	0.1967	0.2056	0	0.1341	0.172861	-2.53231	--	--	--
CL880.Contig1_All	334	0.5085	0.5141	0	0.340867	0	0.1773	0	0.0591	0.173382	-2.52798	adipokinetic 3 [Helicoverpa armigera]	Heliothis virescens AKH/corazonin-like hormone precursor (ACP) mRNA, complete cds	--
CL2715.Contig2_All	1671	0.1016	0.2398	7.138	2.49313	0.1017	1.063	0.1341	0.432933	0.17365	-2.52574	trypsin-like proteinase T2a precursor [Ostrinia nubilalis]	--	Venom serine protease 34 OS=Apis mellifera PE=2 SV=1
CL997.Contig1_All	576	0.3932	0.1987	0	0.1973	0	0.1028	0	0.0342667	0.173678	-2.52551	--	--	--
Unigene929_All	369	2.4548	2.1717	0.7517	1.79273	0.614	0.3209	0	0.311633	0.173831	-2.52424	--	--	--
Unigene2888_All	461	0	0	2.8882	0.962733	0.2457	0.2569	0	0.167533	0.174018	-2.52269	--	Helicoverpa armigera clone BAC 33J17 cytochrome P450 337B3v1 (CYP337B3v1) gene, complete cds	--
CL2054.Contig9_All	2586	0.1314	0.1328	0.236	0.166733	0.0438	0	0.0433	0.0290333	0.17413	-2.52176	death-related protein [Bombyx mori] >gi|212989183|gb|ACJ38715.1| death-related protein [Bombyx mori]	TSA: Spodoptera exigua comp1817_c0_seq1 transcribed RNA sequence	Death-associated protein 1 OS=Bos taurus GN=DAP PE=3 SV=3
CL3046.Contig3_All	207	0.8205	0.553	0.268	0.547167	0	0.286	0	0.0953333	0.174231	-2.52093	--	--	--
CL2136.Contig1_All	206	0.8245	0.5557	0.2693	0.549833	0	0.2874	0	0.0958	0.174235	-2.5209	--	--	--
CL4691.Contig3_All	203	0	0	24.5959	8.19863	1.9532	2.3333	0	1.42883	0.174277	-2.52055	gossypol-induced cytochrome P450 [Helicoverpa armigera]	Helicoverpa armigera isolate 03057 cytochrome P450 mRNA, complete cds	--
Unigene7861_All	263	1.9374	0.8706	2.1094	1.63913	0.6461	0	0.213	0.286367	0.174706	-2.517	--	--	--
CL5901.Contig1_All	1200	1.4153	2.4804	0.2774	1.39103	0.236	0.4934	0	0.243133	0.174786	-2.51634	hypothetical protein KGM_15892 [Danaus plexippus]	--	Adenylate cyclase, terminal-differentiation specific OS=Dictyostelium discoideum GN=acrA PE=1 SV=1
CL6910.Contig1_All	370	0.306	0.3094	0.2999	0.3051	0	0.16	0	0.0533333	0.174806	-2.51617	--	--	--
CL3892.Contig2_All	1000	4.0762	5.6094	1.9972	3.89427	1.5294	0.1776	0.3361	0.681033	0.174881	-2.51555	hypothetical protein KGM_13187 [Danaus plexippus]	TSA: Spodoptera exigua comp4971_c0_seq2 transcribed RNA sequence	Facilitated trehalose transporter Tret1 OS=Drosophila virilis GN=Tret1 PE=3 SV=2
CL750.Contig25_All	1076	1.368	6.7559	3.6607	3.9282	0.737	0.5503	0.7808	0.689367	0.175492	-2.51052	ecdysteroid 22-kinase [Bombyx mori] >gi|111924417|dbj|BAF02792.1| ecdysteroid 22-phosphate [Bombyx mori]	Helicoverpa armigera clone BAC 18J13 cytochrome P450 337B2v2 (CYP337B2v2) and cytochrome P450 337B1v1 (CYP337B1v1) genes, complete cds	--
CL3649.Contig4_All	596	3.8946	5.7623	2.3271	3.99467	0.9504	0.4967	0.6579	0.701667	0.175651	-2.50922	macrophage migration inhibitory factor [Danaus plexippus]	--	Macrophage migration inhibitory factor homolog OS=Trichinella spiralis PE=1 SV=2
Unigene4062_All	666	5.8654	1.9767	6.7473	4.86313	1.1907	0.5334	0.841	0.855033	0.175819	-2.50783	--	--	--
Unigene17238_All	316	3.5832	3.4416	2.1067	3.04383	1.0755	0	0.5318	0.535767	0.176017	-2.50621	--	23L11_HaBAC_fin, Helicoverpa armigera BAC, pupae DNA	--
Unigene20822_All	213	0	0.5375	1.0418	0.526433	0	0.278	0	0.0926667	0.176027	-2.50613	--	--	--
Unigene9745_All	203	0.8367	0	0.8199	0.5522	0	0.2917	0	0.0972333	0.176084	-2.50567	hypothetical protein KGM_20849 [Danaus plexippus]	TSA: Spodoptera exigua comp4111_c0_seq1 transcribed RNA sequence	--
CL4106.Contig2_All	2505	1.356	1.0739	0.6644	1.03143	0.3166	0.0945	0.1342	0.181767	0.176227	-2.50449	monocarboxylate transporter [Danaus plexippus]	TSA: Spodoptera exigua comp26771_c0_seq1 transcribed RNA sequence	Monocarboxylate transporter 12 OS=Mus musculus GN=Slc16a12 PE=2 SV=1
Unigene10644_All	485	1.0506	0.9441	0.6863	0.893667	0.3504	0.1221	0	0.1575	0.17624	-2.50438	sodium/solute symporter [Aedes aegypti] >gi|108877683|gb|EAT41908.1| AAEL006487-PA [Aedes aegypti]	PREDICTED: Apis florea sodium-coupled monocarboxylate transporter 1-like (LOC100869719), mRNA	Sodium-coupled monocarboxylate transporter 1 OS=Homo sapiens GN=SLC5A8 PE=1 SV=2
CL3672.Contig1_All	385	0.147	0.1487	0.5764	0.2907	0	0.1538	0	0.0512667	0.176356	-2.50344	--	--	--
Unigene7877_All	633	1.3416	0.1808	1.0517	0.858033	0.179	0.1871	0.0885	0.151533	0.176605	-2.5014	similar to CG11550 [Papilio xuthus]	TSA: Spodoptera exigua comp4508_c0_seq1 transcribed RNA sequence	--
Unigene20312_All	240	1.1795	1.1925	1.6181	1.33003	0.472	0	0.2334	0.235133	0.176788	-2.49991	--	--	--
CL3342.Contig7_All	217	0	0.2638	1.2783	0.514033	0	0.2729	0	0.0909667	0.176966	-2.49845	--	--	--
CL387.Contig1_All	845	7.5709	44.7074	4.7927	19.0237	1.1396	6.3763	2.5852	3.36703	0.176992	-2.49825	RNA helicase A [Mus musculus]	--	ATP-dependent RNA helicase A OS=Mus musculus GN=Dhx9 PE=1 SV=2
Unigene11164_All	307	0.7376	0.7458	1.6264	1.0366	0.369	0	0.1824	0.1838	0.17731	-2.49565	--	--	--
Unigene3159_All	3131	0.5786	0.1828	0.4607	0.407367	0.1809	0	0.0358	0.0722333	0.177318	-2.49559	hypothetical protein KGM_21733 [Danaus plexippus]	--	--
Unigene20216_All	287	0.1973	0	4.2526	1.4833	0.7895	0	0	0.263167	0.17742	-2.49476	--	--	--
Unigene895_All	819	1.5208	3.145	2.7773	2.48103	0.6225	0.2892	0.4103	0.440667	0.177614	-2.49318	--	--	--
Unigene20389_All	251	0.6767	1.1402	1.9892	1.2687	0.677	0	0	0.225667	0.177872	-2.49109	putative F-box and leucine-rich repeat protein 7 [Danaus plexippus]	--	--
Unigene21818_All	271	0	0	1.2283	0.409433	0	0.2185	0	0.0728333	0.177888	-2.49096	--	--	--
CL5116.Contig1_All	262	1.2965	2.4032	4.8702	2.85663	0.4324	0.452	0.6414	0.5086	0.178042	-2.48971	--	--	--
Unigene8386_All	512	1.7692	2.4595	1.517	1.91523	0.3319	0.6938	0	0.3419	0.178516	-2.48587	--	--	--
Unigene7928_All	300	1.321	0.954	2.0342	1.4364	0.1888	0.3947	0.1867	0.256733	0.178734	-2.48412	--	--	--
CL4757.Contig2_All	2336	0.3393	0.4411	0.3087	0.363033	0.1455	0.0253	0.024	0.0649333	0.178863	-2.48307	hypothetical protein KGM_15257 [Danaus plexippus]	TSA: Spodoptera exigua comp5593_c0_seq1 transcribed RNA sequence	Sedoheptulokinase OS=Homo sapiens GN=SHPK PE=1 SV=3
Unigene5634_All	1393	0.4064	0.2055	0.0797	0.230533	0.0813	0.0425	0	0.0412667	0.179005	-2.48193	--	31C13_HaBAC_fin, Helicoverpa armigera BAC, pupae DNA	--
CL4978.Contig2_All	242	2.3394	1.1826	0.4585	1.32683	0.4681	0.2447	0	0.2376	0.179073	-2.48138	antennal esterase CXE8 [Spodoptera littoralis]	Spodoptera littoralis antennal esterase CXE8 mRNA, complete cds	--
Unigene16760_All	989	4.465	7.5817	3.9266	5.32443	1.2027	0.2993	1.3592	0.953733	0.179124	-2.48097	hypothetical protein AND_14411 [Anopheles darlingi]	TSA: Spodoptera exigua comp2992_c0_seq1 transcribed RNA sequence	--
CL3771.Contig1_All	492	4.0274	6.166	1.3531	3.84883	0.6908	0.2407	1.1385	0.69	0.179275	-2.47975	--	35D18_HaBAC_fin, Helicoverpa armigera BAC, pupae DNA	--
CL5650.Contig3_All	574	1.874	2.1938	0.8699	1.6459	0.7895	0	0.0976	0.2957	0.179659	-2.47667	AGAP002652-PA [Anopheles gambiae str. PEST] >gi|347968293|ref|XP_003436201.1| AGAP002652-PB [Anopheles gambiae str. PEST] >gi|157018022|gb|EAA08164.4| AGAP002652-PA [Anopheles gambiae str. PEST] >gi|333468072|gb|EGK96812.1| AGAP002652-PB [Anopheles gambiae str. PEST]	TSA: Spodoptera exigua comp12742_c0_seq1 transcribed RNA sequence	Saccharopine dehydrogenase-like oxidoreductase OS=Rattus norvegicus GN=Sccpdh PE=2 SV=1
Unigene5591_All	529	0.3211	0.541	0.9439	0.602	0.1071	0.1119	0.1059	0.1083	0.1799	-2.47473	--	51D19_HaBAC_fin, Helicoverpa armigera BAC, pupae DNA	--
Unigene12107_All	807	3.0166	2.0569	3.9185	2.99733	0.4913	0.2935	0.8329	0.539233	0.179904	-2.4747	--	--	--
CL3867.Contig1_All	245	0.9243	0.4673	2.4908	1.29413	0	0.2417	0.4572	0.232967	0.180018	-2.47379	--	--	--
CL6176.Contig1_All	1760	0.0965	0.1951	4.2869	1.52617	0.3218	0.471	0.0318	0.274867	0.180103	-2.47311	cytochrome P450 [Helicoverpa armigera]	Helicoverpa armigera isolate 03721 cytochrome P450 mRNA, partial cds	Cytochrome P450 6B1 OS=Papilio polyxenes GN=CYP6B1 PE=1 SV=1
Unigene22247_All	254	0.8916	0.9014	0.6552	0.816067	0	0	0.441	0.147	0.180132	-2.47287	--	--	--
CL6672.Contig2_All	1649	2.6436	1.0761	5.7866	3.16877	0.6527	0.754	0.3057	0.5708	0.180133	-2.47286	hypothetical protein KGM_05817 [Danaus plexippus]	--	Protein prenyltransferase alpha subunit repeat-containing protein 1-B (Fragment) OS=Xenopus laevis GN=ptar1-b PE=2 SV=1
Unigene989_All	245	1.8486	9.3451	0.2264	3.8067	0	0	2.0576	0.685867	0.180174	-2.47254	carboxyl/choline esterase CCE006b [Helicoverpa armigera]	--	--
Unigene14256_All	311	1.0922	0	1.9622	1.01813	0	0.1904	0.3602	0.183533	0.180265	-2.47181	--	--	--
Unigene13674_All	432	5.7662	9.9373	3.981	6.5615	1.3112	0.6853	1.5559	1.18413	0.180467	-2.47019	ecdysteroid 22-kinase [Danaus plexippus]	TSA: Spodoptera exigua comp2992_c0_seq1 transcribed RNA sequence	--
CL4364.Contig3_All	352	1.6084	0.8131	1.2609	1.22747	0.1609	0.5046	0	0.221833	0.180725	-2.46814	hypothetical protein KGM_20740 [Danaus plexippus]	--	Isoleucine--tRNA ligase, mitochondrial OS=Mus musculus GN=Iars2 PE=2 SV=1
Unigene17559_All	260	0.6532	0.6604	1.0669	0.7935	0	0	0.4309	0.143633	0.181012	-2.46584	--	--	--
CL1533.Contig1_All	1363	0.54	1.1339	3.6632	1.77903	0.0416	0.391	0.5342	0.322267	0.181147	-2.46477	UDP-glycosyltransferase UGT40F1 [Helicoverpa armigera]	Helicoverpa armigera UDP-glycosyltransferase UGT40F1 (UGT40F1) mRNA, complete cds	UDP-glucuronosyltransferase 2B13 OS=Oryctolagus cuniculus GN=UGT2B13 PE=2 SV=1
CL671.Contig1_All	1117	20.9325	12.1959	11.3736	14.834	4.2597	1.6962	2.1061	2.68733	0.18116	-2.46466	photoreceptor dehydrogenase [Papilio xuthus]	02A22_HaBAC_fin, Helicoverpa armigera BAC, pupae DNA	15-hydroxyprostaglandin dehydrogenase [NAD(+)] OS=Rattus norvegicus GN=Hpgd PE=2 SV=2
Unigene20934_All	224	1.7692	0.5111	0.4953	0.9252	0.2529	0	0.2501	0.167667	0.181222	-2.46417	--	--	--
Unigene9549_All	232	1.4642	1.727	0.9565	1.38257	0	0.5104	0.2414	0.2506	0.181257	-2.46389	--	--	--
Unigene15810_All	248	1.1414	1.154	0.2237	0.8397	0.4568	0	0	0.152267	0.181335	-2.46327	--	--	--
Unigene20646_All	251	1.1278	0.228	1.1051	0.8203	0	0	0.4463	0.148767	0.181356	-2.4631	--	--	--
Unigene10976_All	226	3.2566	1.0131	1.2274	1.83237	0.5013	0	0.4957	0.332333	0.181368	-2.46301	hypothetical protein KGM_16284 [Danaus plexippus]	--	--
CL484.Contig1_All	621	0.1823	0.3687	0.4467	0.332567	0.0912	0	0.0902	0.0604667	0.181818	-2.45943	simila to CG6762 [Papilio polytes]	TSA: Spodoptera exigua comp2364_c0_seq1 transcribed RNA sequence	Sulfiredoxin-1 OS=Homo sapiens GN=SRXN1 PE=1 SV=2
Unigene5140_All	1696	0.1669	0.0675	0.1308	0.121733	0.0334	0	0.033	0.0221333	0.181818	-2.45943	--	Helicoverpa armigera clone KGHa024E09 carboxyl/choline esterase CCE014a mRNA, complete cds	--
CL4691.Contig1_All	795	18.3728	16.2717	19.8184	18.1543	4.9162	1.1171	3.8751	3.3028	0.181929	-2.45855	cytochrome P450 [Helicoverpa armigera]	Helicoverpa armigera isolate 00423 cytochrome P450 mRNA, partial cds	Cytochrome P450 6k1 OS=Blattella germanica GN=CYP6K1 PE=2 SV=1
Unigene9437_All	246	0	1.6288	0.9021	0.843633	0.4605	0	0	0.1535	0.181951	-2.45838	--	--	--
Unigene10718_All	356	1.4313	1.2863	1.7142	1.47727	0.1591	0.3326	0.3147	0.2688	0.181958	-2.45833	--	Helicoverpa armigera clone BAC 18J13 cytochrome P450 337B2v2 (CYP337B2v2) and cytochrome P450 337B1v1 (CYP337B1v1) genes, complete cds	--
Unigene20987_All	234	0.7258	0.7338	1.1854	0.881667	0.2421	0	0.2394	0.1605	0.182042	-2.45766	--	--	--
Unigene17565_All	266	1.4898	0	0.8342	0.774667	0.2129	0	0.2106	0.141167	0.182229	-2.45618	--	--	--
Unigene2151_All	367	0.4628	1.2477	0.907	0.8725	0.1543	0.3227	0	0.159	0.182235	-2.45613	--	Helicoverpa armigera diapause hormone and pheromone biosynthesis activating peptide (DH-PBAN) gene, complete cds	--
CL2052.Contig2_All	1175	0.3373	0	0.1889	0.1754	0.0482	0	0.0477	0.0319667	0.18225	-2.45601	hypothetical protein KGM_09254 [Danaus plexippus]	TSA: Spodoptera exigua comp27713_c0_seq1 transcribed RNA sequence	RILP-like protein homolog OS=Drosophila melanogaster GN=CG11448 PE=2 SV=1
Unigene12985_All	355	0.319	0.4837	0.9376	0.5801	0.1596	0	0.1578	0.1058	0.182382	-2.45496	--	--	--
Unigene21730_All	254	0.6687	0.9014	0.8737	0.8146	0.446	0	0	0.148667	0.182503	-2.45401	--	Helicoverpa armigera SINE SE3.9, complete sequence	--
CL1131.Contig2_All	734	0.2314	0	0.6047	0.2787	0	0	0.1526	0.0508667	0.182514	-2.45392	--	Heliothis subflexa clone 89F08 ABC transporter family C protein ABCC3 (ABCC3) gene, partial cds; ABC transporter family C protein ABCC2 (ABCC2) and SMC domain protein (nachbar) genes, complete cds; and ABC transporter family C protein ABCC1 (ABCC1) gene, partial cds	--
Unigene10752_All	413	0	0	16.2537	5.4179	0.9601	2.0071	0	0.989067	0.182555	-2.45359	gossypol-induced cytochrome P450 [Helicoverpa armigera]	Helicoverpa armigera gossypol-induced cytochrome P450 (GIP) mRNA, complete cds	--
Unigene4130_All	1805	1.2546	0.8245	1.5982	1.22577	0.1883	0.328	0.1552	0.223833	0.182607	-2.45319	similar to CG9399 [Papilio xuthus]	43E14_HaBAC_fin, Helicoverpa armigera BAC, pupae DNA	Mitochondrial pyruvate carrier 2 OS=Homo sapiens GN=MPC2 PE=1 SV=1
CL1058.Contig2_All	421	2.1516	0.6798	3.1626	1.998	0.6727	0.4219	0	0.364867	0.182616	-2.45312	--	--	--
Unigene6382_All	425	2.9306	3.2323	1.8275	2.66347	0.9329	0	0.5272	0.4867	0.182732	-2.4522	--	--	--
Unigene1913_All	1003	2.9916	3.9947	3.5953	3.5272	0.8471	0.4723	0.6143	0.644567	0.182742	-2.45212	--	92N13_HaBAC_fin, Helicoverpa armigera BAC, pupae DNA	--
Unigene15231_All	216	15.7261	7.1549	2.8252	8.56873	0.5245	0.5482	3.6304	1.5677	0.182956	-2.45043	UDP-glycosyltransferase UGT41B2 [Helicoverpa armigera]	Helicoverpa armigera UDP-glycosyltransferase UGT41B2 (UGT41B2) mRNA, complete cds	--
CL238.Contig1_All	264	1.2867	0.2168	0.8406	0.781367	0.4291	0	0	0.143033	0.183055	-2.44965	putative Sergef protein [Danaus plexippus]	TSA: Spodoptera exigua comp15778_c0_seq1 transcribed RNA sequence	Probable E3 ubiquitin-protein ligase HERC1 OS=Homo sapiens GN=HERC1 PE=1 SV=2
Unigene12475_All	307	1.4753	0.3729	1.265	1.03773	0.1845	0.3857	0	0.190067	0.183156	-2.44886	--	--	--
CL2809.Contig2_All	2111	0.1877	0.1356	0.4205	0.247933	0.0537	0.0561	0.0265	0.0454333	0.183248	-2.44813	--	--	--
Unigene12466_All	545	1.2465	0.7352	3.7664	1.91603	0.3118	0.4346	0.3083	0.351567	0.183487	-2.44625	--	--	--
Unigene7528_All	304	1.4898	2.4477	3.2849	2.40747	0.559	0.5843	0.1843	0.442533	0.183817	-2.44366	--	--	--
CL980.Contig10_All	242	2.1055	0	2.9802	1.69523	0.9363	0	0	0.3121	0.184104	-2.4414	--	--	--
Unigene691_All	498	4.0926	12.5282	6.0156	7.54547	1.4786	1.9023	0.7873	1.3894	0.184137	-2.44115	--	Heliothis virescens sodium channel protein (hscp) gene, intron 25; and Noct-1 SINE element, complete sequence	--
CL2588.Contig1_All	1920	3.3615	1.431	2.8606	2.55103	0.3245	0.6476	0.4376	0.4699	0.1842	-2.44066	UDP-glycosyltransferase UGT40R1 [Helicoverpa armigera]	Helicoverpa armigera UDP-glycosyltransferase UGT40R1 (UGT40R1) mRNA, complete cds	UDP-glucuronosyltransferase 1-1 OS=Rattus norvegicus GN=Ugt1a1 PE=1 SV=1
Unigene20069_All	235	0.4818	2.1921	0	0.8913	0.241	0.252	0	0.164333	0.184375	-2.43929	hypothetical protein KGM_12300 [Danaus plexippus]	TSA: Spodoptera exigua comp21438_c0_seq1 transcribed RNA sequence	Lipase 1 OS=Drosophila melanogaster GN=Lip1 PE=2 SV=2
Unigene15671_All	341	0.8301	0.8393	1.9523	1.20723	0.1661	0.1736	0.3285	0.222733	0.184499	-2.43832	--	--	--
CL4183.Contig4_All	917	0.5556	0.6242	0.847	0.6756	0.0618	0.1291	0.1832	0.1247	0.184577	-2.43771	--	--	--
CL320.Contig3_All	1334	0.5517	0.7723	0.2911	0.538367	0.1698	0.0444	0.084	0.0994	0.184633	-2.43727	--	--	--
CL1160.Contig3_All	1901	73.3211	122.457	73.8922	89.8901	18.3845	28.7166	2.7107	16.6039	0.184714	-2.43664	carboxyl/choline esterase CCE016c [Helicoverpa armigera]	Helicoverpa armigera clone Hax10 carboxyl/choline esterase CCE016c mRNA, partial cds	Juvenile hormone esterase OS=Heliothis virescens PE=1 SV=2
CL2390.Contig1_All	299	1.8934	1.34	1.8554	1.69627	0.3789	0	0.562	0.313633	0.184896	-2.43521	PREDICTED: uncharacterized protein LOC100892803 [Strongylocentrotus purpuratus]	--	Probable serine/threonine-protein kinase DDB_G0286627 OS=Dictyostelium discoideum GN=DDB_G0286627 PE=3 SV=1
Unigene6235_All	385	1.3234	1.7841	2.4497	1.8524	0.2943	0.1538	0.5819	0.343333	0.185345	-2.43171	--	51D19_HaBAC_fin, Helicoverpa armigera BAC, pupae DNA	--
Unigene19879_All	201	2.2533	0.8543	0	1.03587	0.2818	0.2946	0	0.192133	0.185481	-2.43066	--	--	--
Unigene13873_All	342	3.8074	2.3431	2.7577	2.9694	0.4969	0.1731	0.9827	0.5509	0.185526	-2.43031	--	--	--
CL894.Contig10_All	1233	10.4228	29.0605	6.7941	15.4258	3.813	1.7767	2.9982	2.86263	0.185574	-2.42993	--	43E14_HaBAC_fin, Helicoverpa armigera BAC, pupae DNA	--
Unigene5858_All	749	0.3023	0.3821	0.1481	0.2775	0.0756	0.0791	0	0.0515667	0.185826	-2.42798	--	--	--
Unigene8053_All	244	1.3921	2.1113	1.5916	1.69833	0.2321	0.4853	0.2296	0.315667	0.185868	-2.42765	putative voltage- gated calcium channel alpha subunit [Danaus plexippus]	Anopheles gambiae str. PEST AGAP002505-PA (AgaP_AGAP002505) mRNA, complete cds	Voltage-dependent T-type calcium channel subunit alpha-1H OS=Homo sapiens GN=CACNA1H PE=1 SV=4
Unigene22045_All	279	0.8117	0.8206	1.7896	1.14063	0	0.6367	0	0.212233	0.186066	-2.42611	--	--	--
CL1633.Contig1_All	293	2.8983	3.321	0	2.0731	0.9666	0	0.1912	0.385933	0.186162	-2.42537	--	--	--
Unigene9561_All	224	1.011	1.0221	0.743	0.925367	0.2529	0.2643	0	0.1724	0.186305	-2.42427	--	--	--
CL6796.Contig15_All	1817	0.3116	0.126	0.3969	0.278167	0.1247	0	0.0308	0.0518333	0.186339	-2.424	hypothetical protein KGM_19782 [Danaus plexippus]	11C07_HaBAC_fin, Helicoverpa armigera BAC, pupae DNA	Omega-amidase NIT2 OS=Xenopus tropicalis GN=nit2 PE=2 SV=1
Unigene19820_All	970	6.1283	0	0.1144	2.0809	0.7591	0	0.4042	0.387767	0.186346	-2.42395	reverse transcriptase, putative [Pediculus humanus corporis] >gi|212517262|gb|EEB19180.1| reverse transcriptase, putative [Pediculus humanus corporis]	--	--
CL6625.Contig1_All	850	10.9898	12.6599	0.0653	7.905	1.7993	2.229	0.3954	1.47457	0.186536	-2.42247	hypothetical protein KGM_16230 [Danaus plexippus]	--	--
Unigene2486_All	544	1.9773	3.4722	4.1812	3.21023	0.3124	0.8707	0.6178	0.6003	0.186996	-2.41892	carboxyl/choline esterase CCE001c [Helicoverpa armigera]	Helicoverpa armigera voucher scd-1 carboxylesterase (CCE001c) mRNA, complete cds	--
Unigene20129_All	206	0.5496	1.1114	1.3465	1.0025	0.275	0.2874	0	0.187467	0.186999	-2.4189	--	--	--
Unigene20199_All	242	0.7018	0.9461	2.0632	1.23703	0	0	0.6944	0.231467	0.187114	-2.41801	hypothetical protein KGM_11341 [Danaus plexippus]	Bombyx mori mRNA, clone: fe8d40E02	--
Unigene20056_All	342	1.4898	2.8452	0.9733	1.76943	0.9937	0	0	0.331233	0.187197	-2.41737	NADH dehydrogenase subunit 5 [Mus musculus] >gi|68349611|gb|AAY96712.1| NADH dehydrogenase subunit 5 [Mus musculus]	TSA: Anolis carolinensis k26:20927335 transcribed RNA sequence	NADH-ubiquinone oxidoreductase chain 5 OS=Mus musculus GN=Mtnd5 PE=3 SV=2
CL4473.Contig1_All	1222	2.7334	0.8431	4.5853	2.7206	0.3245	1.0659	0.1375	0.5093	0.187201	-2.41734	--	--	--
Unigene21227_All	214	0.7937	0.2675	1.8147	0.958633	0	0.2767	0.2617	0.179467	0.187211	-2.41726	hypothetical protein KGM_10047 [Danaus plexippus]	Dendroctonus ponderosae Seq01027203, whole genome shotgun sequence	--
CL153.Contig4_All	2168	0.1306	0.528	0.3327	0.330433	0.0784	0.0819	0.0258	0.0620333	0.187733	-2.41324	conserved hypothetical protein [Culex quinquefasciatus] >gi|167867458|gb|EDS30841.1| conserved hypothetical protein [Culex quinquefasciatus]	--	--
CL4937.Contig2_All	1647	1.2718	1.6682	2.2568	1.73227	0.4127	0.3595	0.2041	0.325433	0.187866	-2.41223	--	--	--
Unigene1509_All	252	2.2466	0.6814	0.6604	1.19613	0.6743	0	0	0.224767	0.187911	-2.41188	--	--	--
CL697.Contig5_All	3313	1.2816	1.8832	5.2748	2.8132	0.1881	1.1617	0.2367	0.528833	0.187983	-2.41133	hypothetical protein KGM_06391 [Danaus plexippus]	TSA: Spodoptera exigua comp8948_c0_seq1 transcribed RNA sequence	Ancient ubiquitous protein 1 OS=Rattus norvegicus GN=Aup1 PE=2 SV=1
Unigene20468_All	259	1.0929	1.326	1.071	1.1633	0.6561	0	0	0.2187	0.188	-2.4112	--	--	--
Unigene19869_All	207	3.0085	1.9356	1.072	2.00537	0.2736	0.8581	0	0.377233	0.188112	-2.41034	--	--	--
Unigene8114_All	253	0.8951	2.2624	0.4386	1.1987	0	0.234	0.4428	0.2256	0.188204	-2.40963	cellular retinaldehyde-binding protein [Bombyx mori] >gi|95102616|gb|ABF51246.1| cellular retinaldehyde-binding protein [Bombyx mori]	TSA: Spodoptera exigua comp5016_c0_seq3 transcribed RNA sequence	--
Unigene20297_All	206	1.6489	0.2779	2.4238	1.4502	0.275	0	0.5438	0.272933	0.188204	-2.40963	--	--	--
Unigene9684_All	221	1.0247	1.554	1.5062	1.36163	0.7689	0	0	0.2563	0.18823	-2.40943	beta 1,3-galactosyltransferase [Danaus plexippus]	--	--
Unigene13798_All	484	1.2867	2.0105	1.7193	1.67217	0.4681	0.2447	0.2315	0.314767	0.188239	-2.40936	hypothetical protein KGM_14140 [Danaus plexippus]	--	--
Unigene7277_All	585	1.742	3.8159	1.3277	2.2952	0.2905	0.9109	0.0957	0.432367	0.188379	-2.40829	--	12E11_HaBAC_fin, Helicoverpa armigera BAC, pupae DNA	--
CL482.Contig3_All	1846	0.184	0	6.6116	2.2652	0.0614	1.2188	0	0.426733	0.188387	-2.40823	PREDICTED: mucin-17-like [Danio rerio]	--	Mucin-22 OS=Homo sapiens GN=MUC22 PE=1 SV=2
Unigene7705_All	325	0.5226	2.4657	0.6828	1.2237	0.3486	0	0.3447	0.2311	0.188853	-2.40466	--	--	--
CL2606.Contig1_All	246	4.1425	1.8614	1.3531	2.45233	0	0.4814	0.9108	0.464067	0.189235	-2.40175	glutathione S-transferase 16 [Helicoverpa armigera]	Helicoverpa armigera glutathione S-transferase 16 (GST16) mRNA, complete cds	Glutathione S-transferase 1 OS=Manduca sexta GN=GST1 PE=2 SV=1
Unigene20247_All	217	0	0.2638	2.5566	0.940133	0.261	0.2729	0	0.177967	0.189299	-2.40126	--	--	--
CL3730.Contig1_All	576	3.0469	3.2793	0.3853	2.23717	0.59	0	0.6807	0.423567	0.189332	-2.40101	--	Heliothis virescens voltage-gated sodium channel alpha subunit (hscp) gene, hscp-UCR-S allele, partial cds	--
CL2858.Contig1_All	705	1.2849	2.1921	2.5181	1.99837	0.4821	0.3359	0.3178	0.3786	0.189455	-2.40008	--	--	--
Unigene15569_All	562	0.5037	3.0555	0.1974	1.2522	0.3024	0.2107	0.1993	0.237467	0.18964	-2.39867	juvenile hormone binding protein an-0147 precursor [Bombyx mori] >gi|255977202|dbj|BAH97093.1| juvenile hormone binding protein [Bombyx mori]	TSA: Spodoptera exigua comp2753_c0_seq1 transcribed RNA sequence	Circadian clock-controlled protein OS=Drosophila melanogaster GN=anon-3B1.2 PE=2 SV=2
CL75.Contig5_All	1862	0.0912	0.1844	0.0596	0.111733	0	0.0636	0	0.0212	0.189737	-2.39792	putative Rraga protein [Danaus plexippus]	TSA: Spodoptera exigua comp13387_c0_seq1 transcribed RNA sequence	Ras-related GTP-binding protein B OS=Rattus norvegicus GN=RragB PE=1 SV=1
Unigene15875_All	229	0.4944	1.7497	1.6958	1.3133	0	0.2586	0.4892	0.249267	0.189802	-2.39743	--	--	--
CL5056.Contig1_All	324	1.3979	1.2366	1.0274	1.22063	0.3496	0	0.3458	0.2318	0.189901	-2.39668	--	--	--
Unigene876_All	1098	1.3921	0.9383	2.5768	1.63573	0.3095	0.2157	0.4081	0.3111	0.19019	-2.39449	--	--	--
CL6028.Contig1_All	3976	0.3275	0.2879	0.2093	0.2749	0.1282	0.0149	0.0141	0.0524	0.190615	-2.39127	mitochondrial dicarboxylate carrier [Danaus plexippus]	TSA: Spodoptera exigua comp8348_c0_seq1 transcribed RNA sequence	Mitochondrial dicarboxylate carrier OS=Homo sapiens GN=SLC25A10 PE=1 SV=2
Unigene21052_All	257	1.3217	0.4454	1.7269	1.16467	0	0.2304	0.4359	0.2221	0.190698	-2.39064	--	31C13_HaBAC_fin, Helicoverpa armigera BAC, pupae DNA	--
Unigene14348_All	329	0.8604	0.6959	1.1804	0.912233	0.1722	0.18	0.1702	0.174133	0.190887	-2.38921	--	--	--
Unigene19818_All	341	3.3205	1.3428	0.6508	1.77137	0.1661	0.5209	0.3285	0.3385	0.191095	-2.38764	--	--	--
CL159.Contig1_All	1195	3.9796	9.1966	2.4141	5.19677	1.1376	0.2973	1.5468	0.9939	0.191254	-2.38644	arrestin domain containing 4 [Culex quinquefasciatus] >gi|167867608|gb|EDS30991.1| arrestin domain containing 4 [Culex quinquefasciatus]	--	--
Unigene413_All	253	1.3426	0	2.1928	1.17847	0	0.234	0.4428	0.2256	0.191435	-2.38507	--	23L11_HaBAC_fin, Helicoverpa armigera BAC, pupae DNA	--
Unigene6171_All	330	0.6862	1.7345	0.3362	0.918967	0	0.3588	0.1697	0.176167	0.191701	-2.38307	--	--	--
Unigene3475_All	2723	1.2267	1.8288	1.1817	1.4124	0.2496	0.174	0.3908	0.271467	0.192202	-2.3793	--	--	--
CL3252.Contig1_All	240	1.1795	0	1.3869	0.855467	0	0.4934	0	0.164467	0.192254	-2.37892	--	--	--
Unigene8590_All	875	6.0173	9.3545	5.1356	6.8358	3.6899	0.0677	0.192	1.31653	0.192594	-2.37637	hypothetical protein KGM_05979 [Danaus plexippus]	--	--
CL2189.Contig1_All	750	0.3019	0	0.8876	0.3965	0.0755	0.0789	0.0747	0.0763667	0.192602	-2.37631	--	--	--
Unigene12638_All	241	0.2349	2.1376	2.5322	1.6349	0.235	0.2457	0.4648	0.315167	0.192774	-2.37502	--	--	--
Unigene10358_All	1132	0	0	10.9289	3.64297	0.8006	1.3076	0	0.702733	0.192901	-2.37406	--	--	--
Unigene11522_All	491	7.7253	8.9764	9.943	8.88157	2.3073	1.8088	1.0267	1.71427	0.193014	-2.37322	--	--	--
Unigene4383_All	364	2.1775	0.7862	2.7434	1.90237	0.6225	0.3253	0.1539	0.367233	0.19304	-2.37303	--	--	--
CL1569.Contig1_All	362	0.782	1.4231	1.0728	1.09263	0.4694	0.1636	0	0.211	0.193111	-2.37249	--	--	--
Unigene11969_All	338	8.2073	4.403	3.1186	5.24297	1.5083	0.7007	0.8286	1.01253	0.193122	-2.37241	chemosensory protein 8 [Helicoverpa armigera]	Helicoverpa armigera chemosensory protein 8 mRNA, complete cds	Ejaculatory bulb-specific protein 3 OS=Drosophila melanogaster GN=PebIII PE=1 SV=2
CL268.Contig2_All	3660	0.0464	0.1408	0.1364	0.107867	0.031	0.0162	0.0153	0.0208333	0.19314	-2.37228	conserved hypothetical protein [Pediculus humanus corporis] >gi|212505443|gb|EEB09904.1| conserved hypothetical protein [Pediculus humanus corporis]	TSA: Spodoptera exigua comp9536_c0_seq1 transcribed RNA sequence	UPF0668 protein C10orf76 homolog OS=Danio rerio GN=zgc:63733 PE=2 SV=2
Unigene13629_All	1561	1.5595	1.0267	2.5233	1.70317	0.2903	0.3034	0.3947	0.329467	0.193444	-2.37002	--	--	--
CL5428.Contig1_All	1668	1.5952	0.7893	1.9623	1.44893	0.1698	0	0.6716	0.280467	0.193568	-2.36909	--	--	--
Unigene14128_All	471	1.0818	0.9722	2.9447	1.66623	0.2405	0.2514	0.4757	0.322533	0.19357	-2.36907	--	--	--
CL3310.Contig2_All	341	0.8301	1.175	1.4642	1.15643	0.4983	0.1736	0	0.223967	0.19367	-2.36833	--	--	--
Unigene10852_All	281	1.8133	1.8333	1.5794	1.742	0.4032	0.2107	0.3987	0.337533	0.193762	-2.36764	--	--	--
CL6907.Contig2_All	2036	1.9743	4.5825	4.5232	3.69333	1.1128	0.4071	0.6328	0.717567	0.194287	-2.36374	aldehyde dehydrogenase isoform 2 [Bombyx mori] >gi|87248651|gb|ABD36378.1| aldehyde dehydrogenase [Bombyx mori]	TSA: Spodoptera exigua comp2703_c0_seq1 transcribed RNA sequence	Fatty aldehyde dehydrogenase OS=Macaca fascicularis GN=ALDH3A2 PE=2 SV=1
Unigene6016_All	917	3.0252	0.8739	6.8364	3.5785	0.6795	1.1622	0.2443	0.695333	0.194309	-2.36358	eukaryotic initiation factor 4E-1 [Bombyx mori] >gi|119496911|gb|ABL75549.1| eukaryotic initiation factor 4E-1 [Bombyx mori]	--	Eukaryotic translation initiation factor 4E OS=Drosophila melanogaster GN=eIF-4E PE=1 SV=1
CL5283.Contig1_All	214	8.4656	13.9085	25.6648	16.013	3.9703	2.4901	2.8791	3.11317	0.194415	-2.36279	--	Helicoverpa armigera clone KGHa033C04 carboxyl/choline esterase CCE001c mRNA, complete cds	--
Unigene12071_All	513	0.6622	1.6737	1.0814	1.1391	0.3312	0.1154	0.2184	0.221667	0.194598	-2.36143	--	--	--
CL5941.Contig1_All	802	3.3884	3.854	0.8301	2.69083	0.9888	0.443	0.1397	0.523833	0.194673	-2.36087	3-dehydroecdysone 3alpha-reductase [Spodoptera littoralis]	TSA: Spodoptera exigua comp875_c0_seq3 transcribed RNA sequence	17-beta-hydroxysteroid dehydrogenase 14 OS=Bos taurus GN=HSD17B14 PE=2 SV=1
CL600.Contig1_All	1089	0.4679	0.7359	0.4075	0.5371	0.2081	0.0544	0.0514	0.104633	0.194812	-2.35985	hypothetical protein KGM_03597 [Danaus plexippus]	TSA: Spodoptera exigua comp13408_c0_seq1 transcribed RNA sequence	EF-hand domain-containing family member A2 OS=Mus musculus GN=Efha2 PE=2 SV=2
CL5424.Contig1_All	372	0.7609	0.3077	1.3422	0.8036	0.1523	0.3183	0	0.156867	0.195205	-2.35694	--	--	--
Unigene20215_All	211	1.0732	1.6276	2.8922	1.86433	0	0.5612	0.5309	0.364033	0.195262	-2.35652	--	--	--
Unigene3943_All	630	1.977	0.636	1.5851	1.39937	0.4495	0.2819	0.0889	0.273433	0.195398	-2.35551	seroin 1 precursor [Bombyx mori] >gi|19070653|gb|AAL83945.1|AF352584_1 seroin 1 [Bombyx mori]	41P10_HaBAC_fin, Helicoverpa armigera BAC, pupae DNA	--
Unigene9438_All	293	0.5797	1.5628	1.8934	1.3453	0.1933	0.4042	0.1912	0.2629	0.195421	-2.35534	--	--	--
Unigene12002_All	653	1.8207	2.279	2.5487	2.21613	0.2602	0.1813	0.8578	0.4331	0.19543	-2.35527	--	--	--
CL1639.Contig2_All	371	5.9513	6.1713	3.8879	5.33683	0.6107	1.9151	0.6039	1.04323	0.195478	-2.35492	--	80K05_HaBAC_fin, Helicoverpa armigera BAC, pupae DNA	--
Unigene14313_All	255	2.2202	0.2245	2.1756	1.5401	0	0.4644	0.4393	0.301233	0.195593	-2.35407	--	--	--
CL5834.Contig1_All	366	0.7734	3.597	5.3052	3.2252	0.4643	0.9706	0.4591	0.631333	0.19575	-2.35291	--	33M07_HaBAC_fin, Helicoverpa armigera BAC, pupae DNA	--
CL3490.Contig3_All	1718	0.6591	0.733	0.4844	0.6255	0.1319	0.1379	0.0978	0.122533	0.195897	-2.35184	--	23L11_HaBAC_fin, Helicoverpa armigera BAC, pupae DNA	--
CL751.Contig2_All	848	1.0014	0.6075	0.7851	0.798	0.2672	0.0698	0.1321	0.156367	0.195948	-2.35146	hypothetical protein KGM_13713 [Danaus plexippus]	TSA: Spodoptera exigua comp8820_c0_seq1 transcribed RNA sequence	Uracil phosphoribosyltransferase homolog OS=Danio rerio GN=uprt PE=2 SV=1
CL3348.Contig2_All	567	0.8986	1.0095	0.6849	0.864333	0.2997	0.2088	0	0.1695	0.196105	-2.3503	hypothetical protein KGM_10793 [Danaus plexippus]	--	Protein rolling stone OS=Drosophila melanogaster GN=rost PE=2 SV=2
CL583.Contig2_All	1057	20.4067	125.742	70.226	72.1248	25.0795	8.3463	9.0086	14.1448	0.196116	-2.35022	GF22424 [Drosophila ananassae] >gi|190619489|gb|EDV35013.1| GF22424 [Drosophila ananassae]	TSA: Spodoptera exigua comp22639_c0_seq1 transcribed RNA sequence	--
Unigene13986_All	311	1.8204	1.2883	1.6055	1.5714	0.3643	0.3808	0.1801	0.3084	0.196258	-2.34918	--	--	--
Unigene3102_All	1457	0.3497	0.0393	0.4188	0.269267	0.0389	0.0813	0.0384	0.0528667	0.196336	-2.34861	--	33M07_HaBAC_fin, Helicoverpa armigera BAC, pupae DNA	--
CL6994.Contig5_All	442	10.7592	28.49	16.3169	18.522	7.1765	3.4829	0.2534	3.6376	0.196393	-2.34818	ecdysteroid 22-kinase [Danaus plexippus]	--	--
Unigene20108_All	215	0.2633	2.1298	0.258	0.8837	0	0	0.521	0.173667	0.196522	-2.34724	--	--	--
CL3792.Contig1_All	1030	0.4397	0.0556	0.6463	0.380533	0.055	0.115	0.0544	0.0748	0.196566	-2.34691	plenty of SH3s [Tribolium castaneum]	TSA: Spodoptera exigua comp26013_c0_seq1 transcribed RNA sequence	SH3 domain-containing RING finger protein 3 OS=Homo sapiens GN=SH3RF3 PE=1 SV=2
CL387.Contig2_All	860	24.423	0.3328	1.1612	8.639	2.1735	1.0327	1.8888	1.69833	0.196589	-2.34674	RNA helicase A [Mus musculus]	--	ATP-dependent RNA helicase A OS=Mus musculus GN=Dhx9 PE=1 SV=2
CL834.Contig5_All	2020	3.7556	2.2102	1.0711	2.34563	1.0375	0.2638	0.0832	0.4615	0.196749	-2.34557	organic cation transporter [Danaus plexippus]	TSA: Spodoptera exigua comp25215_c0_seq1 transcribed RNA sequence	Organic cation transporter protein OS=Drosophila melanogaster GN=Orct PE=1 SV=1
Unigene7706_All	335	3.2109	2.7338	0	1.98157	0	0	1.1704	0.390133	0.196881	-2.3446	--	--	--
Unigene16784_All	629	2.0701	2.821	0.7938	1.89497	0.0901	0.9413	0.089	0.373467	0.197084	-2.34312	CSP6 [Helicoverpa armigera]	Helicoverpa armigera CSP6 mRNA, complete cds	Ejaculatory bulb-specific protein 3 OS=Drosophila melanogaster GN=PebIII PE=1 SV=2
CL760.Contig5_All	1768	0.1601	0.1295	0.2197	0.169767	0	0.1005	0	0.0335	0.19733	-2.34132	--	51D19_HaBAC_fin, Helicoverpa armigera BAC, pupae DNA	--
Unigene21051_All	220	0.2573	0.7805	0.2522	0.43	0	0	0.2546	0.0848667	0.197364	-2.34107	--	--	--
Unigene21669_All	200	0.2831	0.8586	0.2774	0.473033	0	0	0.2801	0.0933667	0.197379	-2.34096	--	--	--
Unigene7517_All	597	0.6638	0.8629	2.3232	1.2833	0.3795	0.0992	0.2815	0.2534	0.19746	-2.34037	--	--	--
Unigene809_All	508	3.4548	2.9296	2.0749	2.81977	0.446	0.2331	0.9923	0.557133	0.197581	-2.33948	--	--	--
Unigene1279_All	383	1.4782	2.3912	0.5794	1.48293	0.1479	0	0.7312	0.293033	0.197604	-2.33932	--	--	--
Unigene12294_All	302	0.1875	1.5163	0.1837	0.629167	0.1876	0	0.1855	0.124367	0.197669	-2.33884	--	--	--
Unigene9493_All	209	2.4379	1.0955	0.5309	1.35477	0	0	0.804	0.268	0.19782	-2.33774	--	--	--
Unigene19141_All	322	0.7033	1.5998	0.3446	0.882567	0.1759	0	0.3479	0.1746	0.197832	-2.33765	hypothetical protein KGM_22667 [Danaus plexippus]	Bombyx mori mRNA, clone: fprW07N07	Uncharacterized protein C15orf41 homolog OS=Bos taurus PE=2 SV=1
Unigene12705_All	217	0.5218	1.8464	0.2557	0.874633	0.261	0	0.2581	0.173033	0.197835	-2.33763	--	--	--
CL85.Contig3_All	303	0.3737	0.3778	0.1831	0.311533	0	0	0.1849	0.0616333	0.197839	-2.3376	--	--	--
Unigene20233_All	339	0.167	1.0131	3.1094	1.42983	0.3342	0.3493	0.1652	0.2829	0.197855	-2.33748	--	--	--
CL2542.Contig1_All	1176	0	0.146	0.0943	0.0801	0	0	0.0476	0.0158667	0.198086	-2.3358	isochorismatase domain containing protein [Bombyx mori] >gi|95103042|gb|ABF51462.1| isochorismatase domain containing protein [Bombyx mori] >gi|283826630|gb|ADB43605.1| YcaC-related protein [Bombyx mori]	TSA: Spodoptera exigua comp2512_c0_seq2 transcribed RNA sequence	Isochorismatase domain-containing protein 1 OS=Danio rerio GN=isoc1 PE=2 SV=1
Unigene8197_All	715	0.2375	0.0801	0.0776	0.131733	0	0	0.0783	0.0261	0.198128	-2.3355	--	Helicoverpa armigera clone KGHa024E09 carboxyl/choline esterase CCE014a mRNA, complete cds	--
CL6478.Contig3_All	1400	0	0.2044	0	0.0681333	0.0405	0	0	0.0135	0.198141	-2.3354	--	--	--
Unigene20921_All	284	0.598	0.8062	0.586	0.6634	0	0	0.3945	0.1315	0.198221	-2.33482	--	--	--
CL686.Contig1_All	735	1.3865	0.3894	2.5663	1.4474	0.5395	0.3222	0	0.287233	0.198448	-2.33317	--	--	--
CL1586.Contig2_All	206	1.3741	1.1114	0.2693	0.918267	0.275	0	0.2719	0.1823	0.198526	-2.3326	--	--	--
Unigene18935_All	310	0.9131	1.4771	2.3265	1.57223	0.1827	0.573	0.1807	0.312133	0.198529	-2.33258	--	--	--
CL3261.Contig4_All	4812	2.6119	3.0451	1.8331	2.4967	0.6945	0.2338	0.5587	0.495667	0.198529	-2.33258	hypothetical protein KGM_18616 [Danaus plexippus]	TSA: Spodoptera exigua comp5177_c0_seq1 transcribed RNA sequence	Sulfhydryl oxidase 1 OS=Gallus gallus GN=QSOX1 PE=1 SV=1
Unigene15663_All	217	1.0436	0	0.2557	0.4331	0	0	0.2581	0.0860333	0.198645	-2.33173	--	--	--
Unigene2951_All	2340	0.0484	0.0245	0.0474	0.0401	0	0	0.0239	0.00796667	0.19867	-2.33155	--	--	--
Unigene21139_All	207	0.547	0.8296	0	0.458867	0.2736	0	0	0.0912	0.198751	-2.33097	--	--	--
Unigene20975_All	254	0.4458	0.6761	0	0.373967	0.223	0	0	0.0743333	0.19877	-2.33083	--	--	--
Unigene20677_All	236	0.9596	1.4552	0	0.804933	0.48	0	0	0.16	0.198774	-2.3308	--	--	--
Unigene10049_All	311	1.8204	0.184	0.7135	0.905967	0	0	0.5403	0.1801	0.198793	-2.33066	--	--	--
CL5625.Contig2_All	275	0.4117	0.6244	0	0.345367	0.206	0	0	0.0686667	0.198823	-2.33045	carboxyl/choline esterase CCE015a [Helicoverpa armigera]	Helicoverpa armigera clone HaC5s00759 carboxyl/choline esterase CCE015a mRNA, complete cds	--
Unigene19901_All	272	2.4977	0.4209	1.2238	1.3808	0	0	0.8237	0.274567	0.198846	-2.33028	--	--	--
CL3870.Contig1_All	442	0.2562	0.1295	0.251	0.212233	0	0	0.1267	0.0422333	0.198995	-2.3292	hypothetical protein KGM_06711 [Danaus plexippus]	TSA: Spodoptera exigua comp19030_c0_seq1 transcribed RNA sequence	--
CL3465.Contig2_All	203	0.5578	0.282	0.5466	0.462133	0	0	0.2759	0.0919667	0.199005	-2.32913	--	--	--
Unigene9611_All	255	0.222	0.4489	2.8283	1.1664	0	0.6966	0	0.2322	0.199074	-2.32862	--	--	--
Unigene9233_All	400	0.9907	1.431	1.1096	1.1771	0.2832	0	0.4201	0.234433	0.199162	-2.32799	--	--	--
Unigene22123_All	231	0.2451	1.7345	0.4803	0.819967	0.4904	0	0	0.163467	0.199358	-2.32657	--	--	--
CL3.Contig10_All	490	1.3865	3.9717	1.019	2.12573	1.2716	0	0	0.423867	0.199398	-2.32628	cytochrome p450 6B2 [Helicoverpa armigera]	12E11_HaBAC_fin, Helicoverpa armigera BAC, pupae DNA	Cytochrome P450 6B2 OS=Helicoverpa armigera GN=CYP6B2 PE=2 SV=1
Unigene19984_All	258	1.536	0.6656	0	0.733867	0.4391	0	0	0.146367	0.199446	-2.32593	--	--	--
Unigene20451_All	457	0	0.2505	0.3642	0.2049	0	0	0.1226	0.0408667	0.199447	-2.32592	--	--	--
Unigene18671_All	341	4.6487	1.6786	7.1584	4.49523	1.3289	0.8682	0.4928	0.896633	0.199463	-2.32581	--	Heliothis subflexa clone 89F08 ABC transporter family C protein ABCC3 (ABCC3) gene, partial cds; ABC transporter family C protein ABCC2 (ABCC2) and SMC domain protein (nachbar) genes, complete cds; and ABC transporter family C protein ABCC1 (ABCC1) gene, partial cds	--
CL988.Contig2_All	1555	0.0364	0.1104	0.2141	0.1203	0	0	0.072	0.024	0.199501	-2.32553	--	--	--
CL4979.Contig1_All	1663	0.9532	1.721	0.4337	1.03597	0.2044	0.2136	0.2021	0.2067	0.199524	-2.32537	hypothetical protein CAPTEDRAFT_131867, partial [Capitella teleta] >gi|443728233|gb|ELU14664.1| hypothetical protein CAPTEDRAFT_101542, partial [Capitella teleta]	--	Zinc finger CCHC domain-containing protein 24 OS=Mus musculus GN=Zcchc24 PE=2 SV=1
Unigene21654_All	204	0.2775	0.8417	0.2719	0.4637	0.2777	0	0	0.0925667	0.199626	-2.32463	--	--	--
CL2877.Contig3_All	866	0.2615	0.0661	0	0.1092	0.0654	0	0	0.0218	0.199634	-2.32457	PREDICTED: similar to vacuolar protein sorting 35 [Tribolium castaneum] >gi|270009372|gb|EFA05820.1| hypothetical protein TcasGA2_TC008602 [Tribolium castaneum]	TSA: Spodoptera exigua comp4084_c0_seq1 transcribed RNA sequence	Vacuolar protein sorting-associated protein 35 OS=Mus musculus GN=Vps35 PE=1 SV=1
CL1897.Contig3_All	1162	11.7905	13.694	23.5851	16.3565	5.3133	2.7006	1.7835	3.2658	0.199663	-2.32436	--	Helicoverpa armigera clone KGHa033C04 carboxyl/choline esterase CCE001c mRNA, complete cds	--
Unigene9468_All	317	1.0716	0.9028	1.5751	1.18317	0.1787	0	0.5301	0.236267	0.19969	-2.32417	--	--	--
Unigene13168_All	739	1.6854	1.4716	1.4264	1.5278	0.1533	0.0801	0.6822	0.3052	0.199764	-2.32363	endonuclease-reverse transcriptase [Danaus plexippus]	41B01_HaBAC_fin, Helicoverpa armigera BAC, pupae DNA	--
Unigene1638_All	202	0.2803	2.2669	1.6478	1.39833	0.5608	0	0.2773	0.279367	0.199785	-2.32348	--	--	--
Unigene6423_All	209	0.2709	0.2739	0.7963	0.447033	0	0	0.268	0.0893333	0.199836	-2.32311	PREDICTED: hypothetical protein LOC100571702 [Acyrthosiphon pisum]	--	Copia protein OS=Drosophila melanogaster GN=GIP PE=1 SV=3
Unigene7611_All	240	0.2359	0.2385	0.6935	0.3893	0	0	0.2334	0.0778	0.199846	-2.32304	--	--	--
Unigene20549_All	230	0.7384	0.7466	0.9648	0.8166	0.2463	0	0.2435	0.163267	0.199935	-2.3224	--	--	--
CL3997.Contig1_All	767	0.5167	1.7164	3.6889	1.974	0.2954	0.2316	0.6572	0.394733	0.199966	-2.32217	small heat shock protein [Spodoptera litura]	TSA: Spodoptera exigua comp1019_c0_seq1 transcribed RNA sequence	Protein lethal(2)essential for life OS=Drosophila melanogaster GN=l(2)efl PE=1 SV=1
Unigene1474_All	213	1.5948	1.0749	2.6046	1.7581	0.2659	0	0.7889	0.3516	0.199989	-2.32201	--	--	--
CL6894.Contig1_All	244	1.3921	1.4075	0.6821	1.16057	0.6964	0	0	0.232133	0.200017	-2.3218	--	--	--
CL2054.Contig2_All	2116	0.107	0.2705	0.2884	0.221967	0.0803	0	0.0529	0.0444	0.20003	-2.32171	--	41P10_HaBAC_fin, Helicoverpa armigera BAC, pupae DNA	--
Unigene10664_All	703	1.2885	1.3027	0.6313	1.07417	0.2417	0.0842	0.3187	0.214867	0.200031	-2.3217	--	--	--
CL441.Contig3_All	561	0.2018	0.2041	0.0989	0.168267	0.101	0	0	0.0336667	0.200079	-2.32136	--	35D18_HaBAC_fin, Helicoverpa armigera BAC, pupae DNA	--
Unigene15320_All	625	0.7247	0.3663	2.1303	1.07377	0.1813	0.2842	0.1792	0.2149	0.200137	-2.32094	--	Helicoverpa zea pheromone biosynthesis activating neuropeptide (PBAN) gene, partial cds	--
Unigene12183_All	578	1.5672	1.7825	1.0558	1.4685	0.392	0.1024	0.3876	0.294	0.200204	-2.32046	hypothetical protein KGM_17113 [Danaus plexippus]	TSA: Spodoptera exigua comp21631_c0_seq1 transcribed RNA sequence	Ankyrin repeat domain-containing protein 29 OS=Homo sapiens GN=ANKRD29 PE=2 SV=2
CL4773.Contig2_All	559	0.7089	2.6623	0.6947	1.3553	0.608	0.1059	0.1002	0.271367	0.200226	-2.3203	--	--	--
CL4982.Contig1_All	1091	0.3632	0.2623	0.1526	0.259367	0.1558	0	0	0.0519333	0.200231	-2.32026	antennal binding protein X [Heliothis virescens]	Heliothis virescens mRNA for antennal binding protein X	Mitoferrin OS=Drosophila melanogaster GN=mfrn PE=2 SV=1
Unigene19683_All	230	0.4923	0	0.7236	0.4053	0	0	0.2435	0.0811667	0.200263	-2.32003	--	--	--
Unigene10665_All	337	1.5119	1.0191	1.6462	1.3924	0.5042	0	0.3324	0.278867	0.200278	-2.31993	--	--	--
Unigene20605_All	325	0.6968	0	1.0242	0.573667	0	0	0.3447	0.1149	0.200291	-2.31983	--	--	--
Unigene6421_All	234	0.4839	0	0.7113	0.3984	0	0	0.2394	0.0798	0.200301	-2.31976	--	--	--
Unigene14097_All	259	2.1859	3.315	1.071	2.19063	0.6561	0.2286	0.4325	0.439067	0.200429	-2.31884	--	--	--
Unigene20365_All	215	0.5266	0.2662	1.8062	0.866333	0	0	0.521	0.173667	0.200462	-2.3186	--	--	--
CL404.Contig1_All	2671	25.6893	24.6871	22.7435	24.3733	6.15	3.0147	5.4943	4.88633	0.200479	-2.31848	sugar transporter [Danaus plexippus]	TSA: Spodoptera exigua comp10535_c0_seq1 transcribed RNA sequence	Facilitated trehalose transporter Tret1-2 homolog OS=Drosophila melanogaster GN=Tret1-2 PE=2 SV=1
Unigene2287_All	887	0	0.1936	0.1251	0.106233	0.0639	0	0	0.0213	0.200502	-2.31831	--	--	--
CL5904.Contig1_All	577	0.0981	0.496	0.3846	0.326233	0.1963	0	0	0.0654333	0.200572	-2.31781	PREDICTED: polyadenylate-binding protein 3 isoform 2 [Trichechus manatus latirostris]	Bos taurus poly(A) binding protein, cytoplasmic 1 (PABPC1), mRNA >gi|74268034|gb|BC102365.1| Bos taurus poly(A) binding protein, cytoplasmic 1, mRNA (cDNA clone MGC:127524 IMAGE:7949836), complete cds	Polyadenylate-binding protein 1 OS=Rattus norvegicus GN=Pabpc1 PE=2 SV=1
CL921.Contig1_All	1039	0.3814	0.0551	0.1068	0.1811	0.109	0	0	0.0363333	0.200626	-2.31742	recessive suppressor of secretory defect [Danaus plexippus]	Bombyx mori mRNA, clone: ffbm11F23	Phosphatidylinositide phosphatase SAC1 OS=Drosophila melanogaster GN=Sac1 PE=2 SV=1
CL5606.Contig1_All	277	2.4526	1.6531	3.0042	2.36997	1.0224	0	0.4044	0.4756	0.200678	-2.31705	--	--	--
Unigene17632_All	222	1.7851	0.2578	0.4998	0.847567	0.5103	0	0	0.1701	0.200692	-2.31694	--	--	--
CL1404.Contig1_All	447	0.7599	0.6403	1.8617	1.0873	0	0.5298	0.1253	0.218367	0.200834	-2.31593	hypothetical protein KGM_01223 [Danaus plexippus]	TSA: Spodoptera exigua comp5419_c0_seq1 transcribed RNA sequence	--
CL1872.Contig4_All	1346	0.0421	0.0851	0.0824	0.0698667	0.0421	0	0	0.0140333	0.200859	-2.31575	hypothetical protein KGM_17473 [Danaus plexippus]	--	--
CL1949.Contig2_All	462	2.4508	0.8673	2.1615	1.82653	0.2452	0.1282	0.7274	0.366933	0.200891	-2.31552	--	--	--
Unigene3095_All	295	8.0603	15.5224	7.3343	10.3057	2.6882	2.0071	1.519	2.07143	0.200999	-2.31474	--	94B11_HaBAC_fin, Helicoverpa armigera BAC, pupae DNA	--
Unigene20558_All	262	1.0804	1.0923	2.1175	1.43007	0.6486	0	0.2138	0.287467	0.201016	-2.31462	--	Heliothis virescens sodium channel protein (hscp) gene, intron 25; and Noct-1 SINE element, complete sequence	--
CL30.Contig1_All	465	0.1218	0	0.4772	0.199667	0	0	0.1205	0.0401667	0.201169	-2.31352	--	--	--
CL3942.Contig2_All	666	0.17	0.0859	0.1666	0.140833	0.085	0	0	0.0283333	0.201183	-2.31342	putative NSD1 [Danaus plexippus]	Bombyx mori U2 snRNA variant alpha, partial sequence	--
Unigene20055_All	216	0.5242	2.385	1.0274	1.3122	0	0.2741	0.5186	0.264233	0.201367	-2.3121	--	--	--
Unigene6491_All	286	1.3857	1.6011	0.9699	1.3189	0.1981	0.207	0.3917	0.2656	0.20138	-2.31201	endonuclease-reverse transcriptase [Bombyx mori]	--	Retrovirus-related Pol polyprotein from type-1 retrotransposable element R2 (Fragment) OS=Nasonia vitripennis PE=4 SV=2
CL3087.Contig2_All	1065	1.1695	0.6449	1.9274	1.24727	0.2127	0.278	0.263	0.251233	0.201427	-2.31167	--	--	--
CL948.Contig4_All	3345	0.0677	0.0342	0.1493	0.0837333	0.0339	0	0.0167	0.0168667	0.201433	-2.31163	--	Helicoverpa armigera clone BAC 33J17 cytochrome P450 337B3v1 (CYP337B3v1) gene, complete cds	--
Unigene9137_All	272	1.0407	1.8939	1.2238	1.38613	0.2082	0.2177	0.4119	0.279267	0.201472	-2.31135	--	--	--
Unigene2436_All	823	0.1376	0.2086	0.337	0.227733	0.1377	0	0	0.0459	0.201552	-2.31078	--	12E11_HaBAC_fin, Helicoverpa armigera BAC, pupae DNA	--
CL651.Contig3_All	290	0.5857	0	0.3826	0.322767	0.1953	0	0	0.0651	0.201694	-2.30976	--	--	--
Unigene2438_All	268	2.9574	0.8543	1.449	1.75357	0.4227	0.2209	0.418	0.353867	0.201798	-2.30901	--	--	--
Unigene14486_All	529	0.107	2.9215	2.8316	1.95337	0.5354	0.2239	0.4235	0.394267	0.20184	-2.30872	--	--	--
Unigene16463_All	794	2.9234	1.9464	3.2839	2.7179	0.7134	0.2983	0.6349	0.548867	0.201945	-2.30796	--	--	--
CL6061.Contig1_All	236	0.2399	0.2425	0.7052	0.395867	0.24	0	0	0.08	0.202088	-2.30694	--	--	--
CL6541.Contig3_All	273	0.2074	0.2097	0.6096	0.342233	0.2075	0	0	0.0691667	0.202104	-2.30683	--	--	--
Unigene19372_All	321	0.1764	0.1783	0.5185	0.291067	0.1765	0	0	0.0588333	0.20213	-2.30664	--	41P10_HaBAC_fin, Helicoverpa armigera BAC, pupae DNA	--
Unigene20235_All	200	1.1323	0.5724	3.8834	1.8627	0.8496	0	0.2801	0.376567	0.202162	-2.30642	--	--	--
CL2084.Contig1_All	1495	0.1136	0.0383	0.2227	0.124867	0.0758	0	0	0.0252667	0.202349	-2.30508	--	Bicyclus anynana clone BA_Ba18H03, complete sequence	--
Unigene8006_All	341	1.6602	0.1679	1.4642	1.09743	0	0.1736	0.4928	0.222133	0.202412	-2.30464	TPA: transposase domain-containing protein [Aedes aegypti]	--	--
CL225.Contig3_All	2987	0.9477	1.7821	1.4301	1.38663	0.2844	0.2577	0.3	0.2807	0.202433	-2.30449	glutamate [NMDA] receptor-associated protein 1 [Bombyx mori] >gi|87248143|gb|ABD36124.1| glutamate receptor Gr1 [Bombyx mori]	TSA: Spodoptera exigua comp1509_c0_seq1 transcribed RNA sequence	Protein lifeguard 1 OS=Bos taurus GN=GRINA PE=2 SV=1
Unigene17513_All	368	1.0769	0.6222	2.1106	1.2699	0.1539	0.1609	0.4566	0.257133	0.202483	-2.30413	--	--	--
CL1828.Contig5_All	748	0.3784	0.9183	0.9642	0.753633	0.3786	0.0792	0	0.1526	0.202486	-2.30411	--	--	--
Unigene20074_All	253	0.2238	2.0362	0	0.753333	0.2239	0.234	0	0.152633	0.202611	-2.30322	--	Heliothis subflexa clone 89F08 ABC transporter family C protein ABCC3 (ABCC3) gene, partial cds; ABC transporter family C protein ABCC2 (ABCC2) and SMC domain protein (nachbar) genes, complete cds; and ABC transporter family C protein ABCC1 (ABCC1) gene, partial cds	--
Unigene18884_All	458	0.6181	1.1248	1.3324	1.0251	0.4947	0.1293	0	0.208	0.202907	-2.30111	putative phosphatase 1 binding protein [Danaus plexippus]	TSA: Spodoptera exigua comp13257_c0_seq1 transcribed RNA sequence	Protein phosphatase 1 regulatory subunit 3B OS=Mus musculus GN=Ppp1r3b PE=1 SV=1
Unigene22084_All	287	0	0.1994	0.7732	0.3242	0.1974	0	0	0.0658	0.202961	-2.30072	--	--	--
CL2101.Contig2_All	720	0	0.0795	0.3082	0.129233	0.0787	0	0	0.0262333	0.202992	-2.30051	--	--	--
CL55.Contig51_All	1780	0.159	0.1608	0.1558	0.158533	0.0318	0.0333	0.0315	0.0322	0.203112	-2.29965	UDP-glycosyltransferase UGT33F2 [Helicoverpa armigera]	Helicoverpa armigera UDP-glycosyltransferase UGT33B2 (UGT33B2) mRNA, complete cds	UDP-glucuronosyltransferase 2B31 OS=Canis familiaris GN=UGT2B31 PE=1 SV=1
Unigene5207_All	1017	0.0557	0.394	0.3819	0.2772	0.0557	0.0582	0.0551	0.0563333	0.203223	-2.29887	--	Helicoverpa zea microsatellite locus HzMS3-48 sequence	--
Unigene1656_All	259	2.1859	1.768	1.4994	1.81777	0.2187	0.4572	0.4325	0.369467	0.203253	-2.29865	--	--	--
CL452.Contig1_All	209	0.2709	0	1.0618	0.444233	0.271	0	0	0.0903333	0.203347	-2.29799	--	--	--
Unigene12248_All	532	1.1706	0.6456	1.3557	1.0573	0.1065	0.2226	0.3159	0.215	0.203348	-2.29798	--	--	--
Unigene20375_All	244	1.1601	0.4692	1.8189	1.1494	0	0.2427	0.4591	0.233933	0.203526	-2.29671	--	--	--
CL2556.Contig1_All	282	0.2008	1.6238	1.1804	1.00167	0.4017	0.21	0	0.2039	0.203561	-2.29647	--	--	--
CL3857.Contig10_All	896	1.2637	3.1941	1.1764	1.87807	0.4425	0.3304	0.3751	0.382667	0.203756	-2.29509	--	94B11_HaBAC_fin, Helicoverpa armigera BAC, pupae DNA	--
Unigene16798_All	4251	1.132	0.0673	3.9673	1.7222	0.04	0.9471	0.0659	0.351	0.203809	-2.29471	PREDICTED: uncharacterized protein K02A2.6-like [Danio rerio]	Bombyx mori genomic DNA, chromosome 18, BAC clone:556I11, complete sequence	Retrovirus-related Pol polyprotein from transposon opus OS=Drosophila melanogaster GN=pol PE=4 SV=1
Unigene5001_All	207	1.094	0	12.8644	4.6528	0.2736	2.5743	0	0.9493	0.204028	-2.29316	--	Helicoverpa armigera clone BAC 18J13 cytochrome P450 337B2v2 (CYP337B2v2) and cytochrome P450 337B1v1 (CYP337B1v1) genes, complete cds	--
Unigene15853_All	245	1.1554	0.9345	1.3586	1.1495	0.4624	0.2417	0	0.2347	0.204176	-2.29212	--	--	--
CL4236.Contig1_All	294	1.5405	0.3894	0.9435	0.9578	0.3853	0.2014	0	0.195567	0.204183	-2.29206	hypothetical protein KGM_20014 [Danaus plexippus]	TSA: Spodoptera exigua comp10567_c0_seq1 transcribed RNA sequence	UPF0183 protein C16orf70 homolog OS=Rattus norvegicus PE=2 SV=1
Unigene13457_All	467	9.2134	7.9669	4.2766	7.1523	2.062	0.7607	1.5592	1.46063	0.204219	-2.29181	--	--	--
CL6095.Contig2_All	1015	0.1673	1.2406	0.2186	0.542167	0.1116	0	0.2207	0.110767	0.204304	-2.29121	--	--	--
CL4082.Contig5_All	1315	48.434	0	46.9133	31.7824	0.1723	19.3159	0	6.49607	0.204392	-2.29059	conserved hypothetical protein [Leishmania major strain Friedlin] >gi|323363654|emb|CBZ12659.1| conserved hypothetical protein [Leishmania major strain Friedlin]	Drosophila melanogaster CG15772 (CG15772), mRNA	Fibroin heavy chain OS=Bombyx mori GN=FIBH PE=1 SV=4
CL2054.Contig1_All	1907	0.2078	0.2101	0.32	0.245967	0.0594	0.0621	0.0294	0.0503	0.204499	-2.28983	--	41P10_HaBAC_fin, Helicoverpa armigera BAC, pupae DNA	--
Unigene11824_All	841	3653.25	4497.17	1847.45	3332.62	474.092	1146.64	424.986	681.908	0.204616	-2.28901	putative cuticle protein CPH37 [Bombyx mori]	TSA: Spodoptera exigua comp11_c0_seq1 transcribed RNA sequence	Mucin-2 OS=Homo sapiens GN=MUC2 PE=1 SV=2
CL222.Contig1_All	745	61.4014	80.9029	9.5317	50.612	17.3351	9.2985	4.4359	10.3565	0.204625	-2.28894	juvenile hormone diol kinase [Antheraea yamamai]	TSA: Spodoptera exigua comp18901_c0_seq1 transcribed RNA sequence	Calexcitin-1 OS=Caenorhabditis elegans GN=cex-1 PE=4 SV=1
Unigene18219_All	1373	1.0308	4.7109	1.9395	2.5604	0.2888	0.345	0.9383	0.524033	0.204669	-2.28864	hypothetical protein AND_14411 [Anopheles darlingi]	--	--
CL5757.Contig11_All	1039	0.109	0.2755	0.1602	0.181567	0.0545	0.057	0	0.0371667	0.2047	-2.28842	--	43E14_HaBAC_fin, Helicoverpa armigera BAC, pupae DNA	--
Unigene14659_All	865	1.1126	2.1837	1.9241	1.74013	0.3274	0.5476	0.1943	0.356433	0.204831	-2.28749	--	--	--
Unigene17259_All	382	0.5928	2.6971	1.7427	1.67753	0.5931	0	0.4399	0.344333	0.205262	-2.28446	--	--	--
Unigene3686_All	342	1.8209	0.3347	1.1355	1.09703	0.3312	0.3462	0	0.2258	0.205828	-2.28049	--	--	--
Unigene6456_All	285	0.3973	0.4017	2.1412	0.980067	0.3975	0.2077	0	0.201733	0.205836	-2.28043	--	--	--
Unigene19811_All	257	3.084	0.2227	0	1.10223	0.2204	0.4608	0	0.227067	0.206006	-2.27924	--	TSA: Anolis carolinensis k36_9549218 transcribed RNA sequence	--
Unigene6495_All	223	0.2539	0.77	1.4927	0.838867	0.254	0.2655	0	0.173167	0.206429	-2.27628	--	--	--
Unigene20345_All	293	0.9661	0.7814	2.0828	1.27677	0.3866	0.4042	0	0.2636	0.206459	-2.27607	hypothetical protein KGM_05387 [Danaus plexippus]	--	--
CL890.Contig1_All	488	2.6683	2.3459	1.8189	2.2777	0.6964	0.4853	0.2296	0.470433	0.206539	-2.27552	--	--	--
CL6522.Contig2_All	379	1.7925	2.4164	0.8783	1.69573	0.7473	0.1562	0.1478	0.350433	0.206656	-2.2747	--	--	--
CL6796.Contig12_All	1698	0.3668	0.236	0.5228	0.3752	0.1668	0	0.066	0.0776	0.206823	-2.27353	hypothetical protein KGM_19782 [Danaus plexippus]	11C07_HaBAC_fin, Helicoverpa armigera BAC, pupae DNA	Omega-amidase NIT2 OS=Xenopus tropicalis GN=nit2 PE=2 SV=1
Unigene20020_All	290	1.3665	3.3554	0	1.57397	0.9766	0	0	0.325533	0.206824	-2.27353	--	11C15_HaBAC_fin, Helicoverpa armigera BAC, pupae DNA	--
CL5343.Contig1_All	262	0	2.1847	0	0.728233	0	0.452	0	0.150667	0.206893	-2.27304	putative Sirtuin 5 [Danaus plexippus]	Bombyx mori mRNA, clone: fprW16M22	NAD-dependent protein deacylase sirtuin-5, mitochondrial OS=Pongo abelii GN=SIRT5 PE=2 SV=1
Unigene14354_All	214	0.7937	0.2675	1.5554	0.8722	0.2647	0.2767	0	0.180467	0.20691	-2.27293	putative Wnt11 protein [Danaus plexippus]	--	--
Unigene13834_All	562	1.1081	1.6296	1.1846	1.30743	0.3024	0.2107	0.299	0.2707	0.207047	-2.27197	--	--	--
Unigene20340_All	231	0.2451	0.4956	1.6811	0.807267	0.2452	0.2563	0	0.167167	0.207077	-2.27176	--	--	--
Unigene6409_All	230	0.9846	0	1.4472	0.8106	0.2463	0.2574	0	0.1679	0.207131	-2.27139	hypothetical protein KGM_10870 [Danaus plexippus]	--	--
CL3.Contig9_All	2392	0.497	0.9811	0.603	0.6937	0.2368	0.1485	0.0468	0.144033	0.207631	-2.26791	cytochrome P450 [Helicoverpa zea]	Helicoverpa armigera cytochrome P450 (cyp6B7) mRNA, complete cds	Cytochrome P450 6B7 OS=Helicoverpa armigera GN=CYP6B7 PE=2 SV=1
Unigene11523_All	478	7.1064	46.9407	24.0248	26.024	9.954	3.3444	2.9295	5.4093	0.207858	-2.26633	--	--	--
CL5288.Contig1_All	903	20.4387	35.3069	9.3384	21.6947	6.9001	5.7045	0.9304	4.51167	0.207962	-2.26561	antennal esterase CXE3 [Spodoptera littoralis]	TSA: Spodoptera exigua comp1165_c0_seq1 transcribed RNA sequence	Juvenile hormone esterase OS=Heliothis virescens PE=1 SV=2
Unigene2405_All	464	2.0742	1.9738	0.1196	1.3892	0.1221	0.3828	0.3621	0.289	0.208033	-2.26511	--	--	--
Unigene10333_All	314	2.8848	8.5676	2.6502	4.70087	0.902	1.3199	0.7135	0.978467	0.208146	-2.26433	--	--	--
Unigene17845_All	399	0.2838	1.578	3.0589	1.64023	0.142	0.742	0.1404	0.341467	0.208182	-2.26408	--	--	--
Unigene13965_All	245	0.6932	1.4018	0.2264	0.7738	0	0.4833	0	0.1611	0.208193	-2.264	--	--	--
Unigene5884_All	1750	0.6794	0.2617	0.634	0.525033	0.0647	0.1353	0.128	0.109333	0.208241	-2.26368	hypothetical protein KGM_12188 [Danaus plexippus]	TSA: Spodoptera exigua comp7344_c0_seq1 transcribed RNA sequence	Liprin-beta-2 OS=Mus musculus GN=Ppfibp2 PE=1 SV=3
Unigene6202_All	372	1.9784	0.9232	1.4913	1.4643	0.3045	0.1592	0.4517	0.305133	0.208382	-2.2627	--	--	--
Unigene17098_All	231	0.2451	2.9735	1.441	1.5532	0.2452	0	0.7274	0.3242	0.20873	-2.26029	--	--	--
CL3074.Contig1_All	320	0	0	1.7337	0.5779	0.177	0.185	0	0.120667	0.208802	-2.25979	--	--	--
CL172.Contig6_All	2327	2.1166	4.3292	2.241	2.8956	0.3895	0.5598	0.8665	0.605267	0.20903	-2.25822	hypothetical protein KGM_18438 [Danaus plexippus]	TSA: Spodoptera exigua comp7029_c0_seq1 transcribed RNA sequence	UDP-xylose and UDP-N-acetylglucosamine transporter-like OS=Drosophila melanogaster GN=CG3774 PE=2 SV=1
Unigene7327_All	481	3.0602	2.499	1.7301	2.42977	0.9421	0	0.5822	0.5081	0.209115	-2.25763	--	--	--
CL1141.Contig2_All	1031	0.604	0.9438	0.8071	0.784967	0.3296	0	0.163	0.1642	0.209181	-2.25718	hypothetical protein KGM_08855 [Danaus plexippus]	TSA: Spodoptera exigua comp6501_c0_seq1 transcribed RNA sequence	Thioredoxin-related transmembrane protein 1 OS=Homo sapiens GN=TMX1 PE=1 SV=1
Unigene1629_All	342	1.4898	0	1.7844	1.0914	0.1656	0.5194	0	0.228333	0.209211	-2.25697	--	--	--
Unigene20240_All	261	0.2169	0	2.9758	1.06423	0	0.4537	0.2146	0.222767	0.209321	-2.25621	--	--	--
Unigene19962_All	233	1.9438	0.2457	0.2381	0.8092	0	0.5082	0	0.1694	0.209343	-2.25606	--	--	--
Unigene15915_All	339	2.672	0.8442	0.491	1.33573	0.3342	0.1747	0.3305	0.2798	0.209473	-2.25516	--	--	--
Unigene17548_All	213	0.7974	0.2687	0.2605	0.4422	0	0.278	0	0.0926667	0.209558	-2.25458	--	--	--
CL6224.Contig1_All	299	1.7041	1.34	0.5566	1.20023	0.5683	0	0.1873	0.251867	0.209848	-2.25258	putative tyrosine-protein kinase drl [Danaus plexippus]	TSA: Spodoptera exigua comp21273_c0_seq1 transcribed RNA sequence	Tyrosine-protein kinase RYK OS=Homo sapiens GN=RYK PE=1 SV=2
Unigene21203_All	207	0.2735	0.553	0.536	0.454167	0	0.286	0	0.0953333	0.209908	-2.25217	--	--	--
CL1884.Contig4_All	1853	1.3749	0.4633	0.9581	0.9321	0.3668	0.1598	0.0605	0.1957	0.209956	-2.25184	--	Acyrthosiphon pisum BAC VMRC38-30-A5 (Benaroya Research Institute VMRC38 Acrythosiphon pisum (Pea Aphid) BAC library) complete sequence	--
Unigene17138_All	234	2.1775	2.4461	2.3708	2.33147	0.4841	0.5061	0.4787	0.489633	0.210011	-2.25146	--	--	--
CL2296.Contig2_All	737	0.1536	0.0777	0.1505	0.127267	0	0.0803	0	0.0267667	0.21032	-2.24935	PREDICTED: similar to DEAD box ATP-dependent RNA helicase [Tribolium castaneum]	TSA: Spodoptera exigua comp1250_c1_seq1 transcribed RNA sequence	Probable ATP-dependent RNA helicase DDX52 OS=Mus musculus GN=Ddx52 PE=2 SV=2
CL1001.Contig6_All	3938	2.7459	5.0727	3.0711	3.6299	1.0356	0.3308	0.9245	0.763633	0.210373	-2.24898	hypothetical protein KGM_08967 [Danaus plexippus]	TSA: Spodoptera exigua comp22832_c0_seq1 transcribed RNA sequence	Excitatory amino acid transporter 2 OS=Homo sapiens GN=SLC1A2 PE=1 SV=2
Unigene20207_All	213	0.5316	0.2687	0.5209	0.4404	0	0.278	0	0.0926667	0.210415	-2.24869	--	Helicoverpa armigera aminopeptidase N gene, partial cds	--
Unigene9786_All	581	8.1851	21.0829	9.0712	12.7797	2.7298	2.4458	2.8922	2.68927	0.210432	-2.24857	PREDICTED: hypothetical protein LOC100119605 [Nasonia vitripennis]	--	--
CL3065.Contig1_All	396	1.0008	2.8909	0.1401	1.34393	0	0	0.8487	0.2829	0.210502	-2.2481	--	--	--
CL5594.Contig2_All	793	0.6425	0.4331	0.9794	0.685	0.0714	0.1493	0.2119	0.1442	0.210511	-2.24803	--	--	--
Unigene17435_All	297	0.9531	0.5782	1.3076	0.9463	0	0.5981	0	0.199367	0.21068	-2.24687	--	--	--
Unigene9225_All	253	1.3426	4.2986	1.9735	2.53823	0.4478	0.9361	0.2214	0.5351	0.210816	-2.24594	--	--	--
CL2963.Contig2_All	1326	1.2382	1.6835	0.1674	1.0297	0.3417	0.2679	0.0422	0.217267	0.211	-2.24469	putative venom acid phosphatase [Danaus plexippus]	TSA: Spodoptera exigua comp1335_c0_seq1 transcribed RNA sequence	Venom acid phosphatase Acph-1 OS=Apis mellifera PE=1 SV=1
Unigene8399_All	1242	3.0996	2.9956	2.3227	2.80597	1.0033	0.143	0.6314	0.592567	0.211181	-2.24345	--	--	--
Unigene21264_All	233	0.243	0.2457	0.7143	0.401	0	0.2541	0	0.0847	0.211222	-2.24317	--	--	--
Unigene19094_All	313	1.8088	0.7315	0.8862	1.14217	0.7239	0	0	0.2413	0.211265	-2.24287	--	--	--
CL3452.Contig4_All	1631	0.0347	0.0351	0.102	0.0572667	0	0.0363	0	0.0121	0.211292	-2.24269	dorsal [Helicoverpa armigera]	Helicoverpa armigera dorsal mRNA, complete cds	Embryonic polarity protein dorsal OS=Drosophila melanogaster GN=dl PE=1 SV=2
CL3680.Contig1_All	222	1.2751	1.8048	1.7493	1.60973	1.0206	0	0	0.3402	0.211339	-2.24237	--	--	--
CL6544.Contig3_All	1611	5.201	0.3553	13.8436	6.46663	1.9338	2.1317	0.0348	1.36677	0.211357	-2.24225	enoyl-CoA isomerase [Biston betularia]	TSA: Spodoptera exigua comp2885_c0_seq1 transcribed RNA sequence	Delta(3,5)-Delta(2,4)-dienoyl-CoA isomerase, mitochondrial OS=Rattus norvegicus GN=Ech1 PE=1 SV=2
Unigene14332_All	370	0.9181	0.1547	1.7993	0.957367	0.1531	0	0.4542	0.202433	0.211448	-2.24162	--	--	--
CL6814.Contig2_All	2785	0.2033	0.8221	0.6972	0.5742	0.2034	0	0.1609	0.121433	0.211483	-2.24139	hypothetical protein TcasGA2_TC005322 [Tribolium castaneum]	--	SET and MYND domain-containing protein 4 OS=Homo sapiens GN=SMYD4 PE=2 SV=3
CL4713.Contig1_All	215	13.166	18.1035	17.5464	16.272	6.5864	1.9277	1.8237	3.44593	0.211771	-2.23942	--	--	--
Unigene9669_All	213	2.3921	0.8062	1.8232	1.67383	1.0637	0	0	0.354567	0.211829	-2.23903	PREDICTED: SET and MYND domain-containing protein 4-like [Bombus impatiens]	--	--
Unigene5348_All	671	0	0.0853	0.3307	0.138667	0	0.0882	0	0.0294	0.212019	-2.23773	PREDICTED: hypothetical protein LOC100710874 [Oreochromis niloticus]	TSA: Spodoptera exigua comp23592_c0_seq1 transcribed RNA sequence	--
Unigene17146_All	293	2.7051	3.9071	2.4615	3.02457	1.1599	0	0.7647	0.641533	0.212108	-2.23713	--	--	--
Unigene21950_All	1652	0.0343	0	0.1343	0.0562	0	0.0358	0	0.0119333	0.212337	-2.23557	hypothetical protein KGM_15236 [Danaus plexippus]	--	Organic cation transporter protein OS=Drosophila melanogaster GN=Orct PE=1 SV=1
CL4534.Contig1_All	697	0.8935	1.6424	2.4674	1.66777	0	0.3398	0.7233	0.354367	0.21248	-2.2346	--	02A22_HaBAC_fin, Helicoverpa armigera BAC, pupae DNA	--
Unigene5167_All	1649	2.2659	1.4232	2.8597	2.18293	0.5153	0.5027	0.3736	0.463867	0.212497	-2.23449	dopa decarboxylase [Mamestra brassicae]	Helicoverpa zea voucher Hzea dopa decarboxylase mRNA, partial cds	Aromatic-L-amino-acid decarboxylase OS=Manduca sexta GN=Ddc PE=2 SV=1
Unigene15462_All	308	2.0219	3.3451	0.7205	2.02917	0.9195	0.1922	0.1819	0.4312	0.212501	-2.23446	--	--	--
Unigene2913_All	250	1.5852	0.6869	3.1067	1.79293	0.9063	0.2368	0	0.381033	0.21252	-2.23433	--	--	--
Unigene12405_All	495	1.7156	2.0814	1.5691	1.7887	0.801	0	0.3395	0.380167	0.212538	-2.23421	--	--	--
CL1026.Contig2_All	399	0.5676	1.4346	1.3904	1.13087	0.2839	0.2968	0.1404	0.240367	0.212551	-2.23412	--	--	--
CL6120.Contig1_All	638	0.0887	0	0.3478	0.1455	0	0.0928	0	0.0309333	0.2126	-2.23378	--	--	--
Unigene6331_All	243	0.466	1.8844	2.0547	1.46837	0.2331	0.2437	0.461	0.3126	0.21289	-2.23182	--	Helicoverpa armigera voucher scd-2 truncated carboxylesterase (CCE001d) mRNA, complete cds	--
Unigene14328_All	334	0.678	1.0282	0.6644	0.7902	0.1696	0	0.3354	0.168333	0.213026	-2.2309	--	41P10_HaBAC_fin, Helicoverpa armigera BAC, pupae DNA	--
CL3143.Contig1_All	485	1.284	2.3604	4.0035	2.5493	0.584	0.1221	0.9239	0.543333	0.21313	-2.23019	--	33M07_HaBAC_fin, Helicoverpa armigera BAC, pupae DNA	--
CL15.Contig1_All	1197	0.2365	0.2869	0.139	0.2208	0.0946	0	0.0468	0.0471333	0.213466	-2.22792	--	43E14_HaBAC_fin, Helicoverpa armigera BAC, pupae DNA	--
CL2386.Contig2_All	943	0.4203	0.5463	0.706	0.557533	0.0601	0	0.297	0.119033	0.2135	-2.22769	--	--	--
CL5146.Contig1_All	665	1.1067	4.2176	0.6674	1.99723	1.0221	0.089	0.1685	0.426533	0.213562	-2.22727	--	--	--
CL367.Contig3_All	2447	0.1851	0.2339	0.2267	0.215233	0.0463	0	0.0916	0.0459667	0.213567	-2.22724	hypothetical protein TcasGA2_TC009268 [Tribolium castaneum]	TSA: Spodoptera exigua comp11868_c0_seq1 transcribed RNA sequence	RNA-binding protein fusilli OS=Drosophila melanogaster GN=fus PE=2 SV=1
Unigene8079_All	263	0.2153	2.1764	0.6328	1.00817	0.6461	0	0	0.215367	0.213622	-2.22687	reverse transcriptase [Danio rerio]	--	--
Unigene5860_All	2345	0.1207	0.0976	0.2366	0.151633	0.0242	0.0252	0.0478	0.0324	0.213673	-2.22652	RNA-dependent DNA polymerase [Drosophila melanogaster]	--	Retrovirus-related Pol polyprotein from transposon 412 OS=Drosophila melanogaster GN=POL PE=4 SV=1
Unigene3533_All	893	0.3804	0.3205	0.1864	0.295767	0.1269	0	0.0627	0.0632	0.213682	-2.22646	--	--	--
Unigene17210_All	635	0	3.245	0.5242	1.2564	0.6244	0.0932	0.0882	0.2686	0.213785	-2.22576	ecdysteroid 22-kinase [Danaus plexippus]	--	--
CL2685.Contig4_All	205	1.1047	1.6753	1.0825	1.2875	0.5526	0	0.2732	0.275267	0.213799	-2.22567	--	--	--
Unigene4350_All	973	0.4655	0.2941	0.057	0.2722	0.1746	0	0	0.0582	0.213813	-2.22558	--	--	--
Unigene9296_All	298	0.9499	0.3842	1.3032	0.8791	0	0	0.5639	0.187967	0.213817	-2.22555	--	--	--
CL5571.Contig2_All	416	1.7692	2.6143	3.334	2.5725	0.4085	0.5693	0.6732	0.550333	0.213929	-2.22479	--	Helicoverpa armigera clone BAC 33J17 cytochrome P450 337B3v1 (CYP337B3v1) gene, complete cds	--
Unigene2477_All	1558	2.3983	1.3593	2.9555	2.2377	0.509	0.532	0.3955	0.478833	0.213985	-2.22442	dopa decarboxylase [Mamestra brassicae]	Helicoverpa zea voucher Hzea dopa decarboxylase mRNA, partial cds	Aromatic-L-amino-acid decarboxylase OS=Manduca sexta GN=Ddc PE=2 SV=1
Unigene5018_All	1614	2.3151	1.2058	2.7842	2.1017	0.4913	0.4769	0.3817	0.449967	0.214097	-2.22367	dopa decarboxylase [Mamestra brassicae]	Helicoverpa zea voucher Hzea dopa decarboxylase mRNA, partial cds	Aromatic-L-amino-acid decarboxylase OS=Manduca sexta GN=Ddc PE=2 SV=1
Unigene19927_All	237	2.1499	0.483	0.7022	1.1117	0.478	0	0.2363	0.2381	0.214176	-2.22313	--	--	--
CL80.Contig5_All	883	0.6412	1.4261	0.6283	0.898533	0.2566	0.0671	0.2537	0.192467	0.214201	-2.22296	kynurenine formamidase [Heliconius melpomene]	TSA: Spodoptera exigua comp9050_c0_seq1 transcribed RNA sequence	Kynurenine formamidase OS=Danio rerio GN=afmid PE=2 SV=2
CL2967.Contig2_All	425	0.7993	2.0202	0.9137	1.2444	0.1333	0.1393	0.5272	0.2666	0.21424	-2.2227	cuticular protein glycine-rich 10 precursor [Bombyx mori]	TSA: Spodoptera exigua comp1297_c0_seq1 transcribed RNA sequence	--
Unigene13860_All	281	0.8059	5.7035	1.9743	2.8279	0.2016	0.4214	1.196	0.606333	0.214411	-2.22155	--	--	--
Unigene6509_All	247	0.6876	1.6222	0.8984	1.0694	0.688	0	0	0.229333	0.21445	-2.22128	hypothetical protein KGM_18688 [Danaus plexippus]	TSA: Spodoptera exigua comp9010_c0_seq1 transcribed RNA sequence	Organic cation transporter protein OS=Drosophila melanogaster GN=Orct PE=1 SV=1
Unigene16896_All	878	1.4186	2.4773	0.9478	1.61457	0.7097	0.2023	0.1276	0.346533	0.214629	-2.22008	antennal cytochrome P450 CYP9 [Mamestra brassicae]	02A22_HaBAC_fin, Helicoverpa armigera BAC, pupae DNA	Cytochrome P450 9e2 OS=Blattella germanica GN=CYP9E2 PE=2 SV=1
Unigene10796_All	397	0.5704	1.4418	2.6551	1.55577	0.5707	0.1491	0.2822	0.334	0.214685	-2.21971	--	--	--
CL530.Contig2_All	3252	0.1567	0.0704	0.1024	0.109833	0	0.0364	0.0344	0.0236	0.214871	-2.21846	hypothetical protein KGM_10536 [Danaus plexippus]	--	--
Unigene170_All	769	1.7669	0.8932	1.8036	1.4879	0.3683	0.154	0.437	0.319767	0.214911	-2.21819	--	--	--
CL7017.Contig2_All	403	0.7024	0.5681	0.6883	0.652933	0.4217	0	0	0.140567	0.215285	-2.21568	--	--	--
Unigene5863_All	1521	2.4566	1.2795	2.9179	2.218	0.5214	0.5061	0.4051	0.477533	0.215299	-2.21559	dopa decarboxylase [Mamestra brassicae]	Helicoverpa zea voucher Hzea dopa decarboxylase mRNA, partial cds	Aromatic-L-amino-acid decarboxylase OS=Manduca sexta GN=Ddc PE=2 SV=1
Unigene7893_All	325	2.2646	1.0567	1.5363	1.6192	0.1743	0.1822	0.6894	0.348633	0.215312	-2.2155	--	--	--
Unigene20678_All	337	0.336	0.6794	1.317	0.777467	0.3362	0	0.1662	0.167467	0.2154	-2.21491	--	--	--
Unigene15811_All	301	1.8809	2.0918	1.2902	1.7543	0.7527	0.1967	0.1861	0.3785	0.215756	-2.21253	hypothetical protein KGM_04262 [Danaus plexippus]	94B11_HaBAC_fin, Helicoverpa armigera BAC, pupae DNA	WASH complex subunit 7 OS=Mus musculus GN=Kiaa1033 PE=2 SV=2
CL6675.Contig1_All	318	2.1364	1.44	4.187	2.5878	0	1.6757	0	0.558567	0.215846	-2.21192	--	Helicoverpa zea strain SIMRU Lab Zea clone BAC 79L08, complete sequence	--
CL232.Contig3_All	1005	1.014	1.0821	0.828	0.9747	0.2254	0.2946	0.1115	0.2105	0.215964	-2.21114	--	--	--
Unigene17755_All	1841	4.4898	1.9277	1.0547	2.49073	0.8615	0.4503	0.3042	0.538667	0.216268	-2.20911	organic cation transporter [Danaus plexippus]	--	Organic cation transporter protein OS=Drosophila melanogaster GN=Orct PE=1 SV=1
CL96.Contig1_All	401	1.553	1.4274	2.2136	1.73133	0.565	0	0.5587	0.374567	0.216346	-2.20859	--	--	--
CL1160.Contig5_All	1927	37.0767	258.214	155.032	150.108	17.4015	14.1031	65.9531	32.4859	0.216418	-2.20811	carboxyl/choline esterase CCE016c [Helicoverpa armigera]	Helicoverpa armigera clone Hax10 carboxyl/choline esterase CCE016c mRNA, partial cds	Juvenile hormone esterase OS=Heliothis virescens PE=1 SV=2
Unigene18931_All	220	2.316	1.0407	0.2522	1.20297	0.2575	0.2691	0.2546	0.2604	0.216465	-2.2078	--	41B01_HaBAC_fin, Helicoverpa armigera BAC, pupae DNA	--
CL647.Contig1_All	1519	58.8874	48.6098	0.6574	36.0515	7.1596	9.6277	6.6374	7.80823	0.216585	-2.20699	carboxypeptidase A [Aedes aegypti]	TSA: Spodoptera exigua comp677_c0_seq1 transcribed RNA sequence	Zinc carboxypeptidase A 1 OS=Anopheles gambiae GN=AGAP009593 PE=2 SV=3
CL1224.Contig1_All	774	23.4794	49.8438	1.2902	24.8711	0.8782	14.9934	0.2895	5.38703	0.216598	-2.20691	glutathione S transferase S1 [Papilio xuthus]	--	Glutathione S-transferase OS=Blattella germanica PE=1 SV=3
Unigene9479_All	247	0.6876	2.0856	0.4492	1.07413	0.4586	0.2397	0	0.232767	0.216702	-2.20622	--	--	--
Unigene7891_All	506	1.902	0.5656	1.6446	1.37073	0.5597	0	0.3321	0.297267	0.216867	-2.20512	--	--	--
CL6579.Contig1_All	274	0.2066	1.2534	1.4173	0.9591	0	0.2161	0.4088	0.2083	0.217183	-2.20302	--	--	--
Unigene18830_All	269	2.736	1.2767	1.8561	1.95627	0.2106	0.4402	0.6247	0.425167	0.217336	-2.202	--	--	--
CL253.Contig2_All	1259	0.5846	0.5456	0.7491	0.626433	0.09	0.1411	0.178	0.136367	0.217687	-2.19967	--	--	--
CL4973.Contig2_All	863	2.0336	1.5918	1.2214	1.6156	0.5251	0.2058	0.3245	0.3518	0.217752	-2.19924	--	--	--
Unigene2581_All	4137	1.5737	7.6927	2.5345	3.93363	1.068	0.5152	0.9884	0.8572	0.217916	-2.19816	putative valacyclovir hydrolase [Danaus plexippus]	TSA: Spodoptera exigua comp5617_c0_seq1 transcribed RNA sequence	Probable serine hydrolase OS=Drosophila melanogaster GN=kraken PE=2 SV=1
CL3429.Contig2_All	615	0.5523	0.7446	0.451	0.582633	0.0921	0.2888	0	0.126967	0.217919	-2.19814	--	--	--
Unigene6323_All	351	1.6129	1.9569	0.1581	1.24263	0.4841	0.1687	0.1596	0.2708	0.217924	-2.1981	--	--	--
Unigene20153_All	206	0.5496	1.945	0	0.831533	0	0	0.5438	0.181267	0.217991	-2.19766	Calcium/calmodulin-dependent protein kinase I, isoform I [Drosophila melanogaster] >gi|440218140|gb|AAN06532.2| Calcium/calmodulin-dependent protein kinase I, isoform I [Drosophila melanogaster]	Bombyx mori mRNA, clone: fprW12A06	Calcium/calmodulin-dependent protein kinase type 1 OS=Caenorhabditis elegans GN=cmk-1 PE=1 SV=1
CL2611.Contig1_All	1483	1.1453	0.0772	1.4215	0.881333	0.3056	0.1198	0.1511	0.192167	0.218041	-2.19733	glucose dehydrogenase [Papilio xuthus]	TSA: Spodoptera exigua comp8779_c0_seq1 transcribed RNA sequence	Glucose dehydrogenase [acceptor] OS=Drosophila pseudoobscura pseudoobscura GN=Gld PE=3 SV=4
CL3892.Contig3_All	1015	4.1275	4.9626	1.9677	3.68593	1.2277	0.4667	0.7174	0.803933	0.218108	-2.19688	hypothetical protein KGM_13187 [Danaus plexippus]	TSA: Spodoptera exigua comp4971_c0_seq2 transcribed RNA sequence	Facilitated trehalose transporter Tret1 OS=Drosophila virilis GN=Tret1 PE=3 SV=2
Unigene991_All	299	2.0828	0	2.4121	1.4983	0.1894	0.7921	0	0.327167	0.218359	-2.19523	--	--	--
Unigene12669_All	255	0.444	1.3468	1.3054	1.03207	0.4443	0.2322	0	0.2255	0.218494	-2.19434	--	--	--
Unigene20196_All	203	0.5578	1.1279	2.1863	1.29067	0.279	0.2917	0.2759	0.2822	0.218647	-2.19333	neuropeptide receptor A31 [Danaus plexippus]	Bombyx mori neuropeptide receptor A31 (NGR-A31), mRNA >gi|195947031|dbj|AB330452.1| Bombyx mori BNGR-A31 mRNA for neuropeptide receptor A31, complete cds	Neuropeptide FF receptor 1 OS=Rattus norvegicus GN=Npffr1 PE=1 SV=1
CL3880.Contig1_All	287	2.9589	0	0.7732	1.24403	0.1974	0.6189	0	0.2721	0.218724	-2.19282	--	--	--
Unigene14599_All	2048	3.953	2.9346	2.7089	3.19883	0.8297	0.7228	0.547	0.699833	0.218778	-2.19246	--	Bombyx mori BmBR-C gene for Broad-Complex isoform Z2, Broad-Complex isoform Z4, Broad-Complex isoform Z1, complete cds, alternative splicing	--
Unigene4153_All	1614	2.4905	1.2767	2.8873	2.21817	0.4913	0.5136	0.4512	0.485367	0.218814	-2.19222	dopa decarboxylase [Mamestra brassicae]	Helicoverpa zea voucher Hzea dopa decarboxylase mRNA, partial cds	Aromatic-L-amino-acid decarboxylase OS=Manduca sexta GN=Ddc PE=2 SV=1
CL2243.Contig1_All	404	1.6816	1.7002	2.3344	1.9054	0.2804	0	0.9705	0.416967	0.218834	-2.19209	--	--	--
CL589.Contig5_All	1337	0.0423	0.4709	0.083	0.198733	0	0.0886	0.0419	0.0435	0.218886	-2.19175	--	--	--
Unigene19313_All	228	0	1.7573	2.9199	1.55907	0	0.7791	0.2457	0.3416	0.219105	-2.1903	--	Heliothis subflexa clone 89F08 ABC transporter family C protein ABCC3 (ABCC3) gene, partial cds; ABC transporter family C protein ABCC2 (ABCC2) and SMC domain protein (nachbar) genes, complete cds; and ABC transporter family C protein ABCC1 (ABCC1) gene, partial cds	--
CL3772.Contig6_All	1908	1.899	10.7698	1.134	4.60093	1.7812	0.2172	1.0275	1.00863	0.219224	-2.18952	carboxylesterase [Spodoptera litura]	Spodoptera litura clone est1 carboxylesterase mRNA, partial cds	Acetylcholinesterase OS=Homo sapiens GN=ACHE PE=1 SV=1
Unigene4050_All	1656	9.0596	5.9105	5.4271	6.79907	2.6338	1.4659	0.3721	1.4906	0.219236	-2.18944	peripheral-type benzodiazepine receptor [Danaus plexippus]	--	Translocator protein OS=Mus musculus GN=Tspo PE=2 SV=1
CL553.Contig6_All	913	0.4341	0.3762	0.6076	0.472633	0.062	0.0649	0.184	0.103633	0.219268	-2.18923	--	--	--
CL3817.Contig1_All	348	0.6507	1.9738	0.3188	0.9811	0.1628	0	0.4829	0.215233	0.21938	-2.1885	--	--	--
CL5257.Contig1_All	958	58.9187	93.8647	46.9069	66.5634	18.2701	21.7551	3.8004	14.6085	0.219468	-2.18792	carboxyl/choline esterase CCE016c [Helicoverpa armigera]	Helicoverpa armigera clone Hax10 carboxyl/choline esterase CCE016c mRNA, partial cds	Esterase B1 OS=Culex pipiens GN=B1 PE=3 SV=1
Unigene7318_All	290	6.2471	3.7501	4.2086	4.73527	2.5392	0	0.5794	1.03953	0.21953	-2.18751	--	Helicoverpa armigera SINE SE3.10, complete sequence	--
Unigene20118_All	260	0.4355	2.2015	0.4268	1.02127	0.2179	0.4554	0	0.224433	0.21976	-2.186	--	TSA: Spodoptera exigua comp4094_c0_seq1 transcribed RNA sequence	--
CL316.Contig3_All	367	2.1597	4.8349	2.1163	3.03697	1.6978	0	0.3052	0.667667	0.219847	-2.18543	--	--	--
CL2491.Contig3_All	1169	0.8717	0.6365	0.2847	0.597633	0.2423	0.1519	0	0.1314	0.219867	-2.1853	unknown [Dendroctonus ponderosae]	TSA: Spodoptera exigua comp12431_c0_seq1 transcribed RNA sequence	NADH dehydrogenase [ubiquinone] 1 alpha subcomplex assembly factor 5 OS=Rattus norvegicus GN=Ndufaf5 PE=2 SV=1
Unigene6868_All	276	0.8205	0.6222	0.402	0.6149	0	0	0.4059	0.1353	0.220036	-2.18419	--	--	--
Unigene15065_All	499	8.5091	12.0443	1.0006	7.18467	1.7027	2.2544	0.7857	1.58093	0.220043	-2.18414	--	--	--
Unigene14358_All	344	1.3166	0.6656	1.774	1.25207	0.3293	0.1721	0.3257	0.2757	0.220196	-2.18314	hypothetical protein KGM_03937 [Danaus plexippus]	--	--
Unigene19988_All	214	1.3228	0.5349	0.5185	0.792067	0	0	0.5235	0.1745	0.22031	-2.18239	hypothetical protein EAG_00896 [Camponotus floridanus]	TSA: Spodoptera exigua comp14714_c0_seq2 transcribed RNA sequence	--
Unigene14828_All	488	7.5408	2.2286	2.3874	4.05227	1.7411	0.364	0.5739	0.893	0.22037	-2.182	--	Helicoverpa armigera chemosensory protein 8 mRNA, complete cds	--
Unigene12629_All	267	0.6361	1.2863	0	0.6408	0.4243	0	0	0.141433	0.220714	-2.17975	--	--	--
Unigene20015_All	320	1.5923	5.545	0	2.3791	0	0	1.5753	0.5251	0.220714	-2.17975	--	Helicoverpa armigera SINE SE3.9, complete sequence	--
CL6776.Contig3_All	4120	0.0137	0.0556	0.0539	0.0410667	0	0	0.0272	0.00906667	0.220779	-2.17932	GJ15386 [Drosophila virilis] >gi|194155952|gb|EDW71136.1| GJ15386 [Drosophila virilis]	TSA: Spodoptera exigua comp15328_c0_seq1 transcribed RNA sequence	ATP-binding cassette sub-family D member 2 OS=Rattus norvegicus GN=Abcd2 PE=2 SV=1
Unigene6580_All	357	2.2202	0.1603	1.2432	1.2079	0.6347	0.1659	0	0.266867	0.220934	-2.17831	--	--	--
CL758.Contig2_All	1212	0.0467	0.3306	0.0458	0.141033	0.0935	0	0	0.0311667	0.220988	-2.17796	--	--	--
CL888.Contig5_All	1293	0.4816	0.5312	0.3862	0.466333	0.0876	0.0916	0.13	0.103067	0.221015	-2.17778	--	31C13_HaBAC_fin, Helicoverpa armigera BAC, pupae DNA	--
Unigene8189_All	592	0.3825	0.8702	0.4686	0.573767	0.1914	0	0.1892	0.126867	0.221112	-2.17715	hypothetical protein KGM_08440 [Danaus plexippus]	TSA: Spodoptera exigua comp8125_c0_seq1 transcribed RNA sequence	Endoplasmic reticulum-Golgi intermediate compartment protein 3 OS=Danio rerio GN=ergic3 PE=2 SV=1
Unigene7247_All	1012	3.0768	2.4321	2.7958	2.76823	0.3358	0.117	1.3837	0.612167	0.22114	-2.17697	--	94B11_HaBAC_fin, Helicoverpa armigera BAC, pupae DNA	--
CL6097.Contig2_All	300	2.0758	1.3356	3.5136	2.30833	0.5664	0.5921	0.3734	0.510633	0.221213	-2.17649	--	--	--
Unigene20225_All	263	0	0	2.9532	0.9844	0.2154	0.2251	0.213	0.217833	0.221285	-2.17602	--	Helicoverpa armigera clone HaFLS00477 inactive lipase mRNA, complete cds	--
Unigene3491_All	1005	0.0563	0.3417	1.1592	0.519067	0.0564	0.1767	0.1115	0.114867	0.221295	-2.17596	--	33M07_HaBAC_fin, Helicoverpa armigera BAC, pupae DNA	--
Unigene13734_All	292	1.5511	3.3324	3.9898	2.95777	1.1639	0.6083	0.1918	0.654667	0.221338	-2.17568	--	--	--
Unigene17172_All	244	1.3921	1.6421	1.1368	1.39033	0.4643	0	0.4591	0.3078	0.221386	-2.17537	--	--	--
Unigene17235_All	214	0	1.8723	0.5185	0.796933	0.5294	0	0	0.176467	0.221432	-2.17506	carboxyl/choline esterase CCE001f [Helicoverpa armigera]	Helicoverpa armigera clone KGHa033C10 carboxyl/choline esterase CCE001f mRNA, partial cds	--
CL907.Contig4_All	1825	0.1551	0.0627	0.0608	0.0928667	0.031	0	0.0307	0.0205667	0.221464	-2.17485	sugar transporter [Danaus plexippus]	TSA: Spodoptera exigua comp16381_c0_seq1 transcribed RNA sequence	Facilitated trehalose transporter Tret1 OS=Apis mellifera ligustica GN=Tret1 PE=1 SV=1
Unigene21001_All	239	0.2369	0.7185	1.1606	0.705333	0	0	0.4687	0.156233	0.221503	-2.1746	--	--	--
CL3058.Contig1_All	588	0.9628	0.3894	0.3774	0.576533	0.1927	0	0.1905	0.127733	0.221554	-2.17427	hypothetical protein KGM_02090 [Danaus plexippus]	--	Serine/arginine repetitive matrix protein 1 OS=Gallus gallus GN=SRRM1 PE=2 SV=1
Unigene9130_All	504	2.0219	10.2212	0.3302	4.1911	0.6743	0	2.1116	0.928633	0.221573	-2.17415	carboxyl/choline esterase CCE006b [Helicoverpa armigera]	--	Crystal protein OS=Dictyostelium discoideum GN=cryS PE=1 SV=1
Unigene7657_All	213	2.1263	2.4185	1.5627	2.03583	0.7978	0.5559	0	0.451233	0.221646	-2.17367	--	--	--
Unigene6554_All	350	0.8088	1.6354	1.2681	1.23743	0.4855	0.3383	0	0.2746	0.221911	-2.17195	--	--	--
Unigene20764_All	275	0.2059	0.8326	0.8069	0.615133	0.206	0	0.2037	0.136567	0.222011	-2.17129	--	--	--
Unigene17144_All	341	0.9961	4.0285	0.9761	2.00023	0.8305	0.1736	0.3285	0.4442	0.222074	-2.17089	--	--	--
CL6714.Contig1_All	1164	0.1945	0.0983	0.143	0.145267	0.0487	0	0.0481	0.0322667	0.22212	-2.17059	uridine phosphorylase [Danaus plexippus]	TSA: Spodoptera exigua comp8838_c0_seq1 transcribed RNA sequence	Uridine phosphorylase 1 OS=Mus musculus GN=Upp1 PE=1 SV=2
Unigene8460_All	921	2.6432	1.9888	2.289	2.307	1.5375	0	0	0.5125	0.22215	-2.17039	unnamed protein product [Mus musculus] >gi|74193547|dbj|BAE20699.1| unnamed protein product [Mus musculus]	Mus musculus mitochondrial DNA, complete genome, clone: P29mtC3H	NADH-ubiquinone oxidoreductase chain 1 OS=Mus musculus GN=Mtnd1 PE=1 SV=3
CL2799.Contig1_All	529	0.214	0.3246	0.4195	0.319367	0.1071	0	0.1059	0.071	0.222315	-2.16932	--	--	--
CL1446.Contig1_All	817	0.5544	0.5605	0.1358	0.4169	0	0.0725	0.2057	0.0927333	0.222435	-2.16854	--	92N13_HaBAC_fin, Helicoverpa armigera BAC, pupae DNA	--
CL4234.Contig1_All	254	0.8916	0.6761	0.4368	0.668167	0.446	0	0	0.148667	0.222499	-2.16813	hypothetical protein KGM_03029 [Danaus plexippus]	--	--
Unigene3584_All	1923	0.0883	0.0595	0.1154	0.0877333	0.0295	0	0.0291	0.0195333	0.222644	-2.16719	--	Bombyx mori mRNA, clone: fcaL29B07	--
Unigene7822_All	334	1.5255	0.8569	1.4949	1.29243	0.5088	0.3545	0	0.287767	0.222655	-2.16712	--	--	--
CL6583.Contig1_All	735	2.5418	4.1274	0.9812	2.55013	0.4624	0.4028	0.8383	0.567833	0.222668	-2.16703	hypothetical protein KGM_20496 [Danaus plexippus]	--	Insecticyanin-A OS=Manduca sexta GN=INSA PE=1 SV=1
CL119.Contig3_All	2402	0.0236	0.0715	0.1155	0.0702	0.0236	0	0.0233	0.0156333	0.222697	-2.16685	--	Choristoneura fumiferana farnesyl diphosphate synthase-like protein mRNA, complete cds	--
Unigene1732_All	1237	1.3272	0	2.063	1.13007	0.1832	0.5265	0.0453	0.251667	0.222701	-2.16682	--	41B01_HaBAC_fin, Helicoverpa armigera BAC, pupae DNA	--
CL589.Contig8_All	3594	0.5198	2.8508	0.4322	1.2676	0.2994	0.3295	0.2182	0.282367	0.222757	-2.16646	putative mitochondrial solute carrier [Danaus plexippus]	TSA: Spodoptera exigua comp6708_c0_seq3 transcribed RNA sequence	Calcium-binding mitochondrial carrier protein Aralar1 OS=Drosophila melanogaster GN=aralar1 PE=2 SV=1
Unigene7881_All	292	1.1633	2.9404	1.1399	1.74787	0.582	0.2028	0.3836	0.389467	0.222824	-2.16602	--	--	--
CL6544.Contig6_All	606	22.6082	3.4003	50.0762	25.3616	7.5711	7.914	1.4789	5.65467	0.222962	-2.16513	enoyl-CoA isomerase [Biston betularia]	51D19_HaBAC_fin, Helicoverpa armigera BAC, pupae DNA	Delta(3,5)-Delta(2,4)-dienoyl-CoA isomerase, mitochondrial OS=Homo sapiens GN=ECH1 PE=1 SV=2
CL4898.Contig4_All	4135	0.2875	0.6506	0.2415	0.3932	0.0959	0.0859	0.0813	0.0877	0.223042	-2.16461	hypothetical protein TcasGA2_TC016101 [Tribolium castaneum]	TSA: Spodoptera exigua comp8669_c0_seq1 transcribed RNA sequence	Probable RNA-directed DNA polymerase from transposon BS OS=Drosophila melanogaster GN=RTase PE=2 SV=1
CL3362.Contig1_All	1372	13.0806	14.3932	11.9689	13.1476	4.0459	1.8125	2.9394	2.9326	0.223053	-2.16454	hypothetical protein TcasGA2_TC009777 [Tribolium castaneum]	--	--
Unigene2155_All	409	0.1384	0.1399	0.9495	0.409267	0	0	0.2739	0.0913	0.223082	-2.16435	hypothetical protein KGM_16033 [Danaus plexippus]	94B11_HaBAC_fin, Helicoverpa armigera BAC, pupae DNA	Transmembrane protein 87A OS=Xenopus tropicalis GN=tmem87a PE=2 SV=1
Unigene12267_All	576	2.5555	1.4906	0.8668	1.63763	0.3934	0.4112	0.2917	0.365433	0.223147	-2.16393	--	--	--
CL4376.Contig6_All	347	1.1421	0.8248	3.1976	1.7215	0.4897	0.3413	0.3228	0.3846	0.22341	-2.16224	--	--	--
Unigene1392_All	461	0.614	0.6208	2.0458	1.09353	0.3686	0	0.3645	0.244367	0.223465	-2.16188	--	--	--
Unigene9513_All	223	0.2539	0.5134	1.4927	0.753333	0.254	0	0.2512	0.1684	0.22354	-2.1614	--	--	--
CL1011.Contig1_All	618	1.5573	1.7598	0.3591	1.2254	0.5499	0	0.2719	0.273933	0.223546	-2.16136	--	--	--
CL5673.Contig2_All	2126	0.6657	2.3154	0.1305	1.0372	0.5595	0.0835	0.0527	0.2319	0.223583	-2.16112	neuropeptide receptor A10 [Bombyx mori] >gi|195946990|dbj|BAG68409.1| neuropeptide receptor A10 [Bombyx mori]	TSA: Spodoptera exigua comp11658_c0_seq1 transcribed RNA sequence	Neuropeptide Y receptor type 2 OS=Pan troglodytes GN=NPY2R PE=2 SV=1
Unigene17298_All	279	1.4204	1.0258	1.1931	1.2131	0	0.2122	0.6023	0.2715	0.223807	-2.15967	hypothetical protein KGM_07972 [Danaus plexippus]	Bombyx mori mRNA, clone: fcaL24C04	Spastin OS=Drosophila mojavensis GN=spas PE=3 SV=1
Unigene19233_All	261	0.4338	0.2193	1.2753	0.6428	0.217	0	0.2146	0.143867	0.223812	-2.15964	--	--	--
Unigene1826_All	2766	1.4327	1.8831	1.6848	1.66687	0.471	0.3853	0.2633	0.3732	0.223893	-2.15912	putative solute carrier family 35 member B1 [Danaus plexippus]	TSA: Spodoptera exigua comp8916_c0_seq1 transcribed RNA sequence	Solute carrier family 35 member B1 homolog OS=Drosophila melanogaster GN=CG5802 PE=1 SV=1
Unigene1442_All	273	0	0.4193	1.4225	0.613933	0.2075	0	0.2052	0.137567	0.224074	-2.15795	--	92N13_HaBAC_fin, Helicoverpa armigera BAC, pupae DNA	--
CL2771.Contig2_All	291	0.9727	0	6.2913	2.42133	0	1.6277	0	0.542567	0.224078	-2.15793	mucin, partial [Rattus norvegicus]	--	Protein PBMUCL2 OS=Homo sapiens GN=HCG22 PE=2 SV=1
Unigene2851_All	1270	22.3335	51.4249	22.7589	32.1724	11.7301	6.8999	2.9991	7.2097	0.224096	-2.15781	ecdysteroid 22-kinase [Danaus plexippus]	43E14_HaBAC_fin, Helicoverpa armigera BAC, pupae DNA	--
CL4740.Contig1_All	261	1.9522	0.8772	1.0628	1.2974	0.217	0.2269	0.4292	0.291033	0.22432	-2.15637	hypothetical protein KGM_16406 [Danaus plexippus]	PREDICTED: Apis florea uncharacterized LOC100866459 (LOC100866459), mRNA	Protein tramtrack, beta isoform OS=Drosophila melanogaster GN=ttk PE=1 SV=2
CL1023.Contig6_All	733	3.0894	2.4207	1.7408	2.41697	0.9273	0.2423	0.4585	0.5427	0.224538	-2.15497	--	--	--
CL1089.Contig6_All	1646	0.2064	0.6607	0.2022	0.356433	0.1721	0	0.0681	0.0800667	0.224633	-2.15436	ovary C/EBPg transcription factor [Danaus plexippus]	TSA: Spodoptera exigua comp2762_c0_seq1 transcribed RNA sequence	CCAAT/enhancer-binding protein gamma OS=Homo sapiens GN=CEBPG PE=1 SV=1
CL6776.Contig25_All	4224	0.0134	0.0271	0.0788	0.0397667	0.0268	0	0	0.00893333	0.224644	-2.15429	GJ15386 [Drosophila virilis] >gi|194155952|gb|EDW71136.1| GJ15386 [Drosophila virilis]	TSA: Spodoptera exigua comp15328_c0_seq1 transcribed RNA sequence	ATP-binding cassette sub-family D member 2 OS=Rattus norvegicus GN=Abcd2 PE=2 SV=1
Unigene14265_All	345	1.4769	0.9955	0.4824	0.984933	0.4925	0.1716	0	0.221367	0.224753	-2.15359	putative follistatin [Danaus plexippus]	TSA: Spodoptera exigua comp14670_c0_seq1 transcribed RNA sequence	Follistatin OS=Gallus gallus GN=FST PE=2 SV=1
CL6776.Contig24_All	4077	0.0139	0.0281	0.0816	0.0412	0.0278	0	0	0.00926667	0.224919	-2.15252	GJ15386 [Drosophila virilis] >gi|194155952|gb|EDW71136.1| GJ15386 [Drosophila virilis]	TSA: Spodoptera exigua comp15328_c0_seq1 transcribed RNA sequence	ATP-binding cassette sub-family D member 2 OS=Rattus norvegicus GN=Abcd2 PE=2 SV=1
Unigene9327_All	207	1.3675	0	4.8241	2.06387	0.8209	0.5721	0	0.464333	0.224982	-2.15212	--	--	--
Unigene17443_All	250	1.3587	2.9764	0.6657	1.66693	0.4531	0	0.6721	0.375067	0.225004	-2.15198	--	--	--
CL6864.Contig1_All	690	1.723	2.1568	2.8141	2.2313	0.4105	0.7723	0.3247	0.5025	0.225205	-2.15069	endonuclease-reverse transcriptase HmRTE-e01 [Heliconius melpomene]	23L11_HaBAC_fin, Helicoverpa armigera BAC, pupae DNA	Probable RNA-directed DNA polymerase from transposon BS OS=Drosophila melanogaster GN=RTase PE=2 SV=1
Unigene12052_All	390	1.8871	2.2015	1.707	1.93187	0.4357	0.1518	0.7181	0.4352	0.225274	-2.15025	--	--	--
CL5291.Contig1_All	322	1.5824	2.6664	1.206	1.81827	1.0555	0	0.174	0.409833	0.225398	-2.14945	--	--	--
CL6906.Contig2_All	1879	0.2109	0.6397	0.3543	0.401633	0.1507	0.0315	0.0894	0.0905333	0.225413	-2.14936	PREDICTED: putative nuclease HARBI1-like [Acyrthosiphon pisum]	12E11_HaBAC_fin, Helicoverpa armigera BAC, pupae DNA	Putative nuclease HARBI1 OS=Bos taurus GN=HARBI1 PE=2 SV=1
Unigene18968_All	326	1.042	2.6337	1.7018	1.7925	0.8688	0	0.3436	0.404133	0.225458	-2.14907	--	--	--
Unigene3226_All	705	0.4015	0.406	0.6295	0.479	0.1607	0.084	0.0794	0.108033	0.225539	-2.14855	--	51D19_HaBAC_fin, Helicoverpa armigera BAC, pupae DNA	--
Unigene3148_All	1714	4.4921	4.8757	4.3372	4.56833	1.5532	0.6563	0.8823	1.0306	0.225596	-2.14818	--	Helicoverpa armigera clone BAC 33J17 cytochrome P450 337B3v1 (CYP337B3v1) gene, complete cds	--
CL2591.Contig3_All	546	4.2512	8.4915	1.6257	4.78947	2.4898	0.6506	0.1026	1.081	0.225704	-2.1475	--	Helicoverpa armigera clone IIM3 insect intestinal mucin 3 mRNA, complete cds	--
CL2526.Contig1_All	1531	0.2958	0.8225	0.7247	0.614333	0.111	0.232	0.0732	0.138733	0.225827	-2.14671	guanine deaminase [Aedes aegypti] >gi|108881269|gb|EAT45494.1| AAEL003213-PA [Aedes aegypti]	TSA: Spodoptera exigua comp4611_c0_seq1 transcribed RNA sequence	Guanine deaminase OS=Rattus norvegicus GN=Gda PE=1 SV=1
CL3857.Contig16_All	1042	0.978	2.417	0.9583	1.4511	0.3262	0.2273	0.43	0.327833	0.225921	-2.14611	--	Helicoverpa zea strain SIMRU Lab Zea clone BAC 79L08, complete sequence	--
Unigene10868_All	285	1.1919	2.0084	1.1679	1.45607	0.3975	0	0.5896	0.329033	0.225974	-2.14577	--	--	--
Unigene7895_All	269	0.8418	2.3406	1.4437	1.54203	0.4211	0	0.6247	0.3486	0.226065	-2.14519	--	--	--
CL2329.Contig1_All	205	1.1047	1.1169	2.7062	1.6426	0.5526	0.2888	0.2732	0.371533	0.226186	-2.14442	--	--	--
CL6931.Contig22_All	2057	0.1651	0.2504	0.3236	0.246367	0.0551	0.0576	0.0545	0.0557333	0.226221	-2.14419	--	92N13_HaBAC_fin, Helicoverpa armigera BAC, pupae DNA	--
Unigene2087_All	1034	0.2738	0.1107	0.1073	0.163933	0	0.0573	0.0542	0.0371667	0.226718	-2.14103	PREDICTED: zinc finger MYM-type protein 1-like [Hydra magnipapillata]	Helicoverpa zea strain SIMRU Lab Zea clone BAC 79L08, complete sequence	Choline dehydrogenase, mitochondrial OS=Mus musculus GN=Chdh PE=1 SV=1
Unigene4281_All	735	0.3081	0.3115	0.0755	0.2317	0.0771	0.0806	0	0.0525667	0.226874	-2.14004	--	41B01_HaBAC_fin, Helicoverpa armigera BAC, pupae DNA	--
Unigene7208_All	595	6.1847	4.1366	3.2634	4.52823	0.952	1.0946	1.0355	1.02737	0.22688	-2.14	--	23L11_HaBAC_fin, Helicoverpa armigera BAC, pupae DNA	--
Unigene3127_All	244	0	2.5804	0.4547	1.0117	0	0	0.6887	0.229567	0.226912	-2.1398	--	--	--
CL368.Contig3_All	2852	0.0199	0.1204	0.214	0.1181	0.0596	0.0208	0	0.0268	0.226926	-2.1397	zinc finger protein 364 [Danaus plexippus]	Helicoverpa assulta acetylcholinesterase 1-type mRNA, complete cds	Serine/arginine repetitive matrix protein 1 OS=Mus musculus GN=Srrm1 PE=1 SV=2
Unigene5957_All	1986	1.5108	0.6052	0.6704	0.9288	0.2567	0.1789	0.1974	0.211	0.227175	-2.13812	--	92N13_HaBAC_fin, Helicoverpa armigera BAC, pupae DNA	--
CL2531.Contig2_All	1213	47.9328	122.028	32.7011	67.554	13.9623	15.3268	16.7621	15.3504	0.227232	-2.13776	glutathione S-transferase s3 protein [Spodoptera litura]	TSA: Spodoptera exigua comp15694_c0_seq1 transcribed RNA sequence	Glutathione S-transferase 2 OS=Manduca sexta GN=GST2 PE=2 SV=1
CL5575.Contig1_All	414	3.5555	0.4148	2.6801	2.2168	1.3682	0.143	0	0.503733	0.227234	-2.13775	--	Helicoverpa armigera clone KGHa024E09 carboxyl/choline esterase CCE014a mRNA, complete cds	--
Unigene16898_All	374	2.7247	4.7444	1.9284	3.1325	0.6058	0.6332	0.8986	0.712533	0.227465	-2.13629	--	--	--
CL3987.Contig2_All	407	0.1391	2.6721	1.4994	1.43687	0.1392	0.291	0.5505	0.3269	0.227509	-2.136	--	--	--
CL6645.Contig9_All	297	2.0968	0.5782	2.4283	1.7011	0.7629	0.3987	0	0.3872	0.227617	-2.13532	--	--	--
Unigene9110_All	418	1.3544	0.2739	1.9908	1.20637	0.4065	0.2833	0.134	0.2746	0.227626	-2.13526	--	--	--
Unigene12191_All	841	0.7405	2.4502	0.1979	1.12953	0.0674	0.704	0	0.257133	0.227646	-2.13514	cuticular protein hypothetical 6 precursor [Bombyx mori] >gi|223671044|tpd|FAA00473.1| TPA: putative cuticle protein [Bombyx mori]	TSA: Spodoptera exigua comp565_c0_seq1 transcribed RNA sequence	Mucin-22 OS=Homo sapiens GN=MUC22 PE=1 SV=2
Unigene896_All	618	2.0154	3.3343	1.167	2.17223	0.275	0.5748	0.6344	0.494733	0.227753	-2.13446	--	--	--
CL3945.Contig1_All	219	1.034	0.2614	1.0133	0.769567	0	0.2704	0.2558	0.1754	0.22792	-2.1334	--	--	--
CL2.Contig2_All	545	2.4931	2.1005	2.7484	2.44733	0.6236	0.4346	0.6166	0.558267	0.228112	-2.13218	--	--	--
Unigene20444_All	243	0.466	0.4711	1.1415	0.692867	0	0.2437	0.2305	0.158067	0.228134	-2.13204	--	--	--
Unigene877_All	695	0.9775	0.3294	2.6342	1.3137	0.326	0.1704	0.403	0.2998	0.22821	-2.13156	--	--	--
Unigene3974_All	2949	0.9791	2.465	0.6961	1.38007	0.3265	0.2008	0.4179	0.315067	0.228298	-2.13101	hypothetical protein TcasGA2_TC005322 [Tribolium castaneum]	--	SET and MYND domain-containing protein 4 OS=Homo sapiens GN=SMYD4 PE=2 SV=3
Unigene6571_All	299	0.9467	0.9572	2.2265	1.3768	0.5683	0	0.3747	0.314333	0.228307	-2.13095	hypothetical protein KGM_03094 [Danaus plexippus]	Drosophila melanogaster CG6938 (CG6938), transcript variant B, mRNA	Anoctamin-4 OS=Mus musculus GN=Ano4 PE=2 SV=2
CL6814.Contig4_All	2809	0.262	0.6113	0.553	0.475433	0.0807	0.1054	0.1396	0.108567	0.228353	-2.13066	conserved hypothetical protein [Pediculus humanus corporis] >gi|212507732|gb|EEB11594.1| conserved hypothetical protein [Pediculus humanus corporis]	--	SET and MYND domain-containing protein 4 OS=Pongo abelii GN=SMYD4 PE=2 SV=1
Unigene3437_All	1641	0.2415	0	0.0676	0.103033	0.0345	0.0361	0	0.0235333	0.228405	-2.13033	--	--	--
Unigene12649_All	312	0.5444	1.1007	1.6003	1.0818	0.3631	0.3795	0	0.247533	0.228816	-2.12774	--	--	--
Unigene12674_All	447	0.7599	1.1525	0.8688	0.927067	0.2534	0.1325	0.2506	0.212167	0.228858	-2.12748	hypothetical protein KGM_01604 [Danaus plexippus]	--	--
Unigene3345_All	835	0.8136	0.2742	0.9966	0.6948	0.3392	0.0709	0.0671	0.159067	0.228939	-2.12697	--	41P10_HaBAC_fin, Helicoverpa armigera BAC, pupae DNA	--
CL3.Contig2_All	2339	0.3631	0.832	0.4032	0.532767	0.2422	0.0759	0.0479	0.122	0.228993	-2.12662	cytochrome P450 [Helicoverpa zea]	Helicoverpa armigera cytochrome P450 (cyp6B7) mRNA, complete cds	Cytochrome P450 6B7 OS=Helicoverpa armigera GN=CYP6B7 PE=2 SV=1
Unigene6680_All	3078	2.0968	2.2129	2.253	2.18757	0.7361	0.3847	0.3821	0.500967	0.229006	-2.12654	sodium/hydrogen exchanger 8 [Manduca sexta]	Manduca sexta sodium/hydrogen exchanger 8 mRNA, complete cds	Sodium/hydrogen exchanger 8 OS=Rattus norvegicus GN=Slc9a8 PE=2 SV=1
CL1350.Contig11_All	3140	0.4688	0.2917	0.265	0.341833	0.0902	0.0377	0.107	0.0783	0.229059	-2.12621	putative tricarboxylate transport protein [Danaus plexippus]	TSA: Spodoptera exigua comp2163_c0_seq3 transcribed RNA sequence	Tricarboxylate transport protein, mitochondrial OS=Homo sapiens GN=SLC25A1 PE=1 SV=2
Unigene19814_All	785	4.1829	0.2917	0.2827	1.58577	0.6494	0.2263	0.2141	0.363267	0.22908	-2.12608	reverse transcriptase, putative [Pediculus humanus corporis] >gi|212517201|gb|EEB19129.1| reverse transcriptase, putative [Pediculus humanus corporis]	--	Retrovirus-related Pol polyprotein from type-2 retrotransposable element R2DM OS=Drosophila melanogaster GN=pol PE=4 SV=1
Unigene20913_All	202	1.1211	0.2834	1.0986	0.834367	0.2804	0.2931	0	0.191167	0.229116	-2.12585	--	--	--
CL4152.Contig1_All	442	0.3843	1.9425	1.0041	1.1103	0.2563	0	0.5069	0.2544	0.229127	-2.12578	--	--	--
CL3752.Contig1_All	3174	14.7867	14.8778	13.5111	14.3919	4.9077	1.511	3.4765	3.2984	0.229185	-2.12542	glucose-6-phosphate dehydrogenase [Danaus plexippus]	26P10_HaBAC_fin, Helicoverpa armigera BAC, pupae DNA	Glucose-6-phosphate 1-dehydrogenase OS=Drosophila melanogaster GN=Zw PE=1 SV=2
Unigene18693_All	422	2.1465	1.0851	1.4461	1.55923	0.2685	0.1403	0.6637	0.3575	0.229279	-2.12482	--	--	--
Unigene17462_All	261	2.386	0.8772	1.4879	1.5837	0.434	0.2269	0.4292	0.363367	0.229442	-2.1238	--	--	--
Unigene15678_All	235	0.7227	2.1921	2.3607	1.7585	0.4821	0.252	0.4767	0.4036	0.229514	-2.12335	--	--	--
CL4814.Contig1_All	359	0.4731	0.1594	2.1635	0.932	0	0.3299	0.312	0.213967	0.229578	-2.12294	--	--	--
Unigene4682_All	884	1.2168	0	0.1883	0.468367	0.1922	0.067	0.0634	0.107533	0.229592	-2.12285	--	Acyrthosiphon pisum BAC VMRC38-30-A5 (Benaroya Research Institute VMRC38 Acrythosiphon pisum (Pea Aphid) BAC library) complete sequence	--
CL302.Contig2_All	1223	0.5092	1.4509	0.0454	0.6685	0.2316	0	0.229	0.153533	0.229668	-2.12238	--	--	--
CL153.Contig6_All	2240	17.4138	11.0134	11.6156	13.3476	6.3724	0.4758	2.3505	3.06623	0.229722	-2.12204	conserved hypothetical protein [Culex quinquefasciatus] >gi|167867458|gb|EDS30841.1| conserved hypothetical protein [Culex quinquefasciatus]	23L11_HaBAC_fin, Helicoverpa armigera BAC, pupae DNA	--
Unigene1304_All	273	1.2443	1.0483	0.4064	0.899667	0.415	0	0.2052	0.206733	0.229789	-2.12162	--	--	--
Unigene1621_All	213	1.329	1.0749	1.0418	1.14857	0.2659	0	0.5259	0.263933	0.229794	-2.12159	ORF2 [Bombyx mori]	--	--
CL1001.Contig5_All	1584	1.2152	0.542	0.4203	0.725833	0.3218	0.0374	0.1414	0.166867	0.229897	-2.12094	--	Helicoverpa armigera clone BAC 18J13 cytochrome P450 337B2v2 (CYP337B2v2) and cytochrome P450 337B1v1 (CYP337B1v1) genes, complete cds	--
Unigene18408_All	301	33.4793	38.7932	59.1637	43.8121	14.1138	8.8518	7.2574	10.0743	0.229944	-2.12064	carboxylesterase [Helicoverpa armigera]	Helicoverpa armigera voucher scd-5 carboxylesterase (CCE001c) mRNA, complete cds	--
Unigene20057_All	208	0.2722	2.4767	0.8002	1.18303	0.817	0	0	0.272333	0.230199	-2.11905	Apaf-1 protein [Bombyx mori] >gi|310769189|gb|ADP21242.1| Apaf-1 [Bombyx mori]	--	--
CL5162.Contig1_All	1681	7.0052	12.2922	4.8184	8.0386	2.2576	1.7611	1.5328	1.8505	0.230202	-2.11903	carboxyl/choline esterase CCE006b [Helicoverpa armigera]	--	Bile salt-activated lipase OS=Rattus norvegicus GN=Cel PE=1 SV=2
CL3953.Contig2_All	1173	0.3861	0.1952	0.2838	0.288367	0	0.1514	0.0478	0.0664	0.230262	-2.11865	hypothetical protein KGM_02018 [Danaus plexippus]	TSA: Spodoptera exigua comp15226_c0_seq1 transcribed RNA sequence	Transmembrane and coiled-coil domains protein 2 OS=Homo sapiens GN=TMCC2 PE=1 SV=3
Unigene19297_All	201	1.69	1.1391	0.828	1.21903	0.5636	0	0.2787	0.280767	0.230319	-2.11829	Fanconi anemia, complementation group D2 [Bombyx mori] >gi|333108123|dbj|BAK23266.1| Fanconi anemia, complementation group D2 [Bombyx mori]	43E14_HaBAC_fin, Helicoverpa armigera BAC, pupae DNA	--
CL1221.Contig1_All	701	10.2567	81.8166	11.7128	34.5954	8.5652	5.9124	9.4286	7.96873	0.230341	-2.11816	--	--	--
CL1011.Contig2_All	654	1.3851	1.4003	0.5938	1.1264	0.2598	0.0905	0.4282	0.2595	0.23038	-2.11791	--	--	--
CL26.Contig6_All	370	0.7651	0.4641	0.7497	0.659633	0.1531	0	0.3028	0.151967	0.230381	-2.11791	hypothetical protein KGM_19594 [Danaus plexippus]	--	Nucleolar protein 58 OS=Dictyostelium discoideum GN=nop58 PE=3 SV=1
CL90.Contig5_All	2254	0.3014	0.4571	0.3446	0.3677	0.1257	0.0788	0.0497	0.0847333	0.230441	-2.11753	hypothetical protein KGM_14977 [Danaus plexippus]	TSA: Spodoptera exigua comp23962_c0_seq1 transcribed RNA sequence	Protein spinster OS=Drosophila melanogaster GN=spin PE=1 SV=1
CL1099.Contig2_All	6444	0.1757	0.2309	0.4046	0.2704	0.0879	0.0643	0.0348	0.0623333	0.230523	-2.11702	putative VAMP-associated protein [Danaus plexippus]	TSA: Spodoptera exigua comp8021_c0_seq1 transcribed RNA sequence	Vesicle-associated membrane protein/synaptobrevin-binding protein OS=Aplysia californica PE=2 SV=1
CL1302.Contig2_All	2782	0.346	0.2057	1.0569	0.5362	0.1629	0.1277	0.0805	0.1237	0.230698	-2.11593	--	--	--
Unigene17387_All	289	2.9384	2.7728	1.1518	2.28767	0.98	0.4097	0.1938	0.527833	0.23073	-2.11572	RecName: Full=Cytochrome P450 6B2; AltName: Full=CYPVIB2 >gi|687624|gb|AAB60252.1| cytochrome P-450 [Helicoverpa armigera]	Helicoverpa armigera voltage-gated sodium channel alpha subunit gene, partial cds; and cytochrome p450 6B7 (CYP6B7), cytochrome p450 6B6 (CYP6B6), and cytochrome p450 6B2 (CYP6B2) genes, complete cds	Cytochrome P450 6B2 OS=Helicoverpa armigera GN=CYP6B2 PE=2 SV=1
Unigene2731_All	505	0	2.7203	0.6591	1.12647	0.3365	0	0.4437	0.260067	0.230869	-2.11485	--	--	--
CL6242.Contig2_All	250	0.4529	0	3.5506	1.3345	0.2266	0.4737	0.224	0.3081	0.230873	-2.11483	--	--	--
CL1671.Contig2_All	263	1.7221	0.6529	2.3204	1.56513	0.6461	0.2251	0.213	0.3614	0.230907	-2.11462	--	--	--
Unigene19860_All	273	3.1107	1.258	0.2032	1.52397	0.6225	0.4338	0	0.3521	0.231042	-2.11377	putative glycine receptor beta precursor [Danaus plexippus]	--	--
Unigene12663_All	266	2.3412	1.0759	1.2514	1.55617	0.2129	0.4452	0.4211	0.359733	0.231166	-2.113	--	41B01_HaBAC_fin, Helicoverpa armigera BAC, pupae DNA	--
CL888.Contig3_All	1036	0.2732	0.221	0	0.164733	0	0.1143	0	0.0381	0.231283	-2.11227	--	Helicoverpa armigera SINE SE3.5, complete sequence	--
Unigene17192_All	1021	0.9426	1.5137	0.8694	1.10857	0.111	0	0.6583	0.256433	0.23132	-2.11204	--	--	--
CL4832.Contig1_All	418	4.0632	7.2576	2.7871	4.70263	1.6261	0.5666	1.072	1.08823	0.231409	-2.11148	isochorismatase domain containing protein [Bombyx mori] >gi|95103042|gb|ABF51462.1| isochorismatase domain containing protein [Bombyx mori] >gi|283826630|gb|ADB43605.1| YcaC-related protein [Bombyx mori]	TSA: Spodoptera exigua comp3735_c0_seq1 transcribed RNA sequence	Isochorismatase domain-containing protein 2, mitochondrial OS=Bos taurus GN=ISOC2 PE=2 SV=1
CL153.Contig8_All	2266	3.3978	2.3997	2.5462	2.78123	1.1999	0.2613	0.4697	0.643633	0.23142	-2.11141	conserved hypothetical protein [Culex quinquefasciatus] >gi|167867458|gb|EDS30841.1| conserved hypothetical protein [Culex quinquefasciatus]	41B01_HaBAC_fin, Helicoverpa armigera BAC, pupae DNA	--
Unigene9413_All	311	1.4563	2.0245	1.2487	1.5765	0.3643	0.1904	0.5403	0.365	0.231526	-2.11076	--	--	--
Unigene12479_All	330	0.6862	2.2549	1.513	1.4847	0.3433	0.1794	0.5092	0.343967	0.231674	-2.10983	Mod(mdg4)-heS00531 [Bombyx mori] >gi|47169616|tpe|CAE54311.1| TPA: Mod(mdg4)-heS00531 [Bombyx mori]	--	--
CL3964.Contig1_All	1020	0	2.8058	0.6527	1.15283	0.1111	0.5805	0.1098	0.267133	0.231719	-2.10955	putative beta-keto adipate succinyl CoA transferase [Danaus plexippus]	TSA: Spodoptera exigua comp2858_c0_seq1 transcribed RNA sequence	Peptidyl-tRNA hydrolase ICT1, mitochondrial OS=Mus musculus GN=Ict1 PE=1 SV=1
Unigene9029_All	387	2.048	3.4018	1.5769	2.34223	1.0246	0.459	0.1447	0.542767	0.23173	-2.10948	--	--	--
Unigene14858_All	1191	2.1866	2.5952	1.8632	2.215	0.8561	0.4971	0.1881	0.513767	0.231949	-2.10812	putative Homeobox protein PKNOX2 [Danaus plexippus]	64G08_HaBAC_fin, Helicoverpa armigera BAC, pupae DNA	Homeobox protein PKNOX2 OS=Homo sapiens GN=PKNOX2 PE=1 SV=2
Unigene14150_All	383	0.8869	0.1494	1.5933	0.876533	0	0.4638	0.1462	0.203333	0.231974	-2.10796	--	--	--
Unigene8531_All	284	152.898	10.8835	37.7013	67.1608	1.3961	10.6325	34.7117	15.5801	0.231982	-2.10791	chymotrypsin-like protease [Helicoverpa armigera]	Helicoverpa punctigera clone HpF3 chymotrypsinogen mRNA, partial cds	Chymotrypsin BI OS=Litopenaeus vannamei PE=1 SV=1
Unigene10507_All	225	45.2911	52.1511	14.794	37.4121	17.8741	3.6841	4.481	8.67973	0.232004	-2.10778	--	--	--
Unigene11502_All	227	2.9928	19.668	3.6659	8.77557	0.4991	3.3908	2.2207	2.03687	0.232107	-2.10714	putative serine proteinase [Helicoverpa armigera]	TSA: Spodoptera exigua comp404_c0_seq7 transcribed RNA sequence	Serine proteases 1/2 OS=Drosophila melanogaster GN=Jon99Cii PE=2 SV=2
CL6402.Contig3_All	423	1.7399	2.571	5.1149	3.14193	0.8034	1.1198	0.2648	0.729333	0.232129	-2.107	--	--	--
CL467.Contig3_All	202	0.5605	3.117	0	1.22583	0.5608	0.2931	0	0.284633	0.232196	-2.10659	--	--	--
CL1177.Contig1_All	213	0	1.6124	0.7814	0.797933	0	0.5559	0	0.1853	0.232225	-2.10641	serine protease 40 [Mamestra configurata]	Mamestra configurata serine protease 40 (SP40) mRNA, partial cds	--
Unigene5520_All	837	0.4058	0.3419	0.1326	0.293433	0	0.0707	0.1338	0.0681667	0.232307	-2.10589	putative oxysterol-binding protein 3 [Danaus plexippus]	TSA: Spodoptera exigua comp5610_c0_seq2 transcribed RNA sequence	Oxysterol-binding protein-related protein 7 OS=Homo sapiens GN=OSBPL7 PE=2 SV=1
Unigene2401_All	268	0.845	2.3494	0.414	1.2028	0.2114	0	0.627	0.279467	0.232347	-2.10565	--	Cydia pomonella clone Cp6.80 microsatellite sequence	--
CL1704.Contig2_All	1503	1.6574	1.4091	1.661	1.57583	0.4522	0.2364	0.4099	0.366167	0.232364	-2.10554	--	41B01_HaBAC_fin, Helicoverpa armigera BAC, pupae DNA	--
Unigene4505_All	2073	0.1092	0.1657	0.0803	0.1184	0	0.0286	0.054	0.0275333	0.232545	-2.10442	--	--	--
Unigene19946_All	216	2.621	0.53	0.2568	1.13593	0	0.2741	0.5186	0.264233	0.232613	-2.10399	--	--	--
CL5511.Contig3_All	2211	107.211	26.173	36.8846	56.7561	21.9553	7.8195	9.88	13.2183	0.232896	-2.10224	cytochrome P450 monooxygenase CYP321A1 [Helicoverpa zea]	Helicoverpa zea cytochrome P450 monooxygenase CYP321A1 mRNA, complete cds	Cytochrome P450 6B2 OS=Helicoverpa armigera GN=CYP6B2 PE=2 SV=1
Unigene2536_All	3806	0.4909	0.3158	0.9329	0.579867	0.1786	0.1089	0.1177	0.135067	0.232927	-2.10205	hypothetical protein TcasGA2_TC005322 [Tribolium castaneum]	23L11_HaBAC_fin, Helicoverpa armigera BAC, pupae DNA	SET and MYND domain-containing protein 4 OS=Homo sapiens GN=SMYD4 PE=2 SV=3
CL172.Contig9_All	2835	0.0799	0.2827	0.3327	0.231767	0.0599	0.0627	0.0395	0.0540333	0.233137	-2.10075	hypothetical protein KGM_18438 [Danaus plexippus]	TSA: Spodoptera exigua comp7029_c0_seq1 transcribed RNA sequence	UDP-xylose and UDP-N-acetylglucosamine transporter-like OS=Drosophila melanogaster GN=CG3774 PE=2 SV=1
Unigene14476_All	1438	4.3701	4.6969	4.1666	4.4112	1.4968	0.5764	1.0127	1.02863	0.233187	-2.10044	cytochrome P450 [Helicoverpa armigera]	Helicoverpa armigera isolate 00423 cytochrome P450 mRNA, partial cds	Cytochrome P450 6B4 OS=Papilio glaucus GN=CYP6B4 PE=2 SV=1
Unigene9171_All	382	2.0749	0.5994	1.1618	1.2787	0.5931	0.155	0.1466	0.298233	0.233232	-2.10016	--	--	--
Unigene20848_All	270	1.2581	1.06	0.4109	0.909667	0.2098	0.2193	0.2075	0.2122	0.233272	-2.09991	--	--	--
CL222.Contig2_All	2914	12.8421	43.8623	23.36	26.6881	12.0712	1.7068	4.9015	6.2265	0.233306	-2.09971	juvenile hormone diol kinase [Antheraea yamamai]	TSA: Spodoptera exigua comp18901_c0_seq1 transcribed RNA sequence	Calexcitin-1 OS=Caenorhabditis elegans GN=cex-1 PE=4 SV=1
Unigene13594_All	1120	2.1736	2.2487	0.1486	1.52363	0.708	0.1586	0.2	0.355533	0.233346	-2.09946	putative glycine receptor beta precursor [Danaus plexippus]	--	Gamma-aminobutyric acid receptor subunit delta OS=Mus musculus GN=Gabrd PE=2 SV=1
CL1099.Contig5_All	5891	0.0577	0.0486	0.0188	0.0417	0.0096	0.0101	0.0095	0.00973333	0.233413	-2.09904	putative VAMP-associated protein [Danaus plexippus]	TSA: Spodoptera exigua comp8021_c0_seq1 transcribed RNA sequence	Vesicle-associated membrane protein/synaptobrevin-binding protein OS=Aplysia californica PE=2 SV=1
Unigene6311_All	223	1.5232	1.7967	0.9951	1.43833	0.254	0	0.7535	0.335833	0.233488	-2.09858	--	--	--
Unigene20059_All	244	0.9281	2.5804	0.4547	1.32107	0.6964	0	0.2296	0.308667	0.23365	-2.09758	--	--	--
Unigene7604_All	396	1.1437	1.3009	3.6425	2.02903	0.7152	0	0.7072	0.474133	0.233674	-2.09743	--	--	--
CL6907.Contig3_All	2034	2.4215	4.784	4.8822	4.02923	1.4203	0.524	0.8812	0.941833	0.23375	-2.09696	aldehyde dehydrogenase isoform 2 [Bombyx mori] >gi|87248651|gb|ABD36378.1| aldehyde dehydrogenase [Bombyx mori]	TSA: Spodoptera exigua comp2703_c0_seq1 transcribed RNA sequence	Fatty aldehyde dehydrogenase OS=Rattus norvegicus GN=Aldh3a2 PE=1 SV=1
CL2781.Contig1_All	843	6.5815	5.9751	4.8041	5.7869	2.083	0.9131	1.0631	1.35307	0.233815	-2.09656	--	41P10_HaBAC_fin, Helicoverpa armigera BAC, pupae DNA	--
CL5637.Contig1_All	1674	5.2082	6.1547	7.4235	6.26213	1.7595	1.0611	1.5726	1.4644	0.23385	-2.09634	putative O-Glycosyl hydrolase family 30 protein [Danaus plexippus]	--	Glucosylceramidase OS=Pongo abelii GN=GBA PE=2 SV=1
CL6951.Contig4_All	4216	0.3491	0.3394	0.4737	0.3874	0.0672	0.0983	0.1063	0.0906	0.233867	-2.09624	hypothetical protein KGM_14447 [Danaus plexippus]	35D18_HaBAC_fin, Helicoverpa armigera BAC, pupae DNA	Ectonucleoside triphosphate diphosphohydrolase 5 OS=Ailuropoda melanoleuca GN=ENTPD5 PE=3 SV=1
Unigene11037_All	276	0.2051	1.4517	1.005	0.887267	0.2052	0.2145	0.2029	0.207533	0.233902	-2.09602	--	--	--
Unigene14327_All	276	0.8205	1.0369	0.804	0.887133	0.2052	0.2145	0.2029	0.207533	0.233937	-2.09581	hypothetical protein KGM_12827 [Danaus plexippus]	--	Coiled-coil domain-containing protein 132 OS=Mus musculus GN=Ccdc132 PE=1 SV=2
Unigene11048_All	265	0.6409	0.432	0.8374	0.636767	0	0.4469	0	0.148967	0.233942	-2.09578	--	TSA: Spodoptera exigua comp13827_c0_seq1 transcribed RNA sequence	--
Unigene12824_All	3215	0.1409	0.2849	0.4141	0.279967	0.0705	0.0737	0.0523	0.0655	0.233956	-2.09569	hypothetical protein KGM_01007 [Danaus plexippus]	TSA: Spodoptera exigua comp12489_c0_seq1 transcribed RNA sequence	Ecto-NOX disulfide-thiol exchanger 2 OS=Homo sapiens GN=ENOX2 PE=1 SV=2
CL3348.Contig3_All	558	3.9569	1.4361	0.696	2.02967	0.7106	0.2122	0.5019	0.4749	0.233979	-2.09555	hypothetical protein KGM_10793 [Danaus plexippus]	--	Protein rolling stone OS=Drosophila melanogaster GN=rost PE=2 SV=2
CL2094.Contig2_All	484	0.8188	0.5913	0.5731	0.661067	0.117	0	0.3472	0.154733	0.234066	-2.09501	hypothetical protein KGM_18572 [Danaus plexippus]	--	--
CL1160.Contig4_All	2432	120.537	31.0672	87.9154	79.84	29.952	12.5623	13.5654	18.6932	0.234134	-2.0946	carboxyl/choline esterase CCE016c [Helicoverpa armigera]	Helicoverpa armigera clone Hax10 carboxyl/choline esterase CCE016c mRNA, partial cds	Juvenile hormone esterase OS=Heliothis virescens PE=1 SV=2
CL2081.Contig2_All	480	0.3538	0.8347	2.8895	1.35933	0.118	0.3701	0.4668	0.3183	0.234159	-2.09444	prophenoloxidase subunit 2 [Helicoverpa armigera] >gi|156968399|gb|ABU98653.1| prophenoloxidase [Helicoverpa armigera]	Helicoverpa armigera prophenoloxidase (ppo2) mRNA, complete cds	Phenoloxidase subunit 2 OS=Bombyx mori PE=1 SV=2
Unigene7848_All	415	0.2728	0.8276	0.6684	0.5896	0.1365	0.1427	0.135	0.138067	0.23417	-2.09437	--	--	--
CL3452.Contig12_All	1540	0.147	0.0372	0.1441	0.109433	0	0.0769	0	0.0256333	0.234237	-2.09396	dorsal [Helicoverpa armigera]	Helicoverpa armigera dorsal mRNA, complete cds	Embryonic polarity protein dorsal OS=Drosophila melanogaster GN=dl PE=1 SV=2
Unigene2079_All	898	0.1891	0.3824	0.2471	0.272867	0.1262	0.0659	0	0.0640333	0.234669	-2.0913	--	Plutella xylostella microsatellite pxy004 sequence	--
Unigene7036_All	1404	1.6533	3.3838	0.6717	1.90293	0.6859	0.2952	0.3591	0.446733	0.23476	-2.09074	hypothetical protein KGM_10726 [Danaus plexippus]	TSA: Spodoptera exigua comp6669_c0_seq1 transcribed RNA sequence	Alpha-(1,3)-fucosyltransferase C OS=Drosophila melanogaster GN=FucTC PE=2 SV=4
CL4132.Contig1_All	320	238.663	213.573	38.3142	163.517	53.28	27.754	34.1324	38.3888	0.23477	-2.09068	astacin [Mamestra configurata]	--	--
CL1817.Contig7_All	1502	0.8292	3.0868	3.7674	2.56113	0.4525	0.8672	0.4848	0.6015	0.234857	-2.09015	hypothetical protein KGM_11762 [Danaus plexippus]	--	--
Unigene3427_All	847	3.0078	3.5141	1.179	2.56697	0.7356	0.2796	0.7936	0.602933	0.234882	-2.08999	carboxyl/choline esterase CCE006c [Helicoverpa armigera]	Helicoverpa armigera clone KGHa001D08_Ha8c012G02 carboxyl/choline esterase CCE006c mRNA, complete cds	Esterase E4 OS=Myzus persicae PE=1 SV=1
CL5366.Contig3_All	625	1.3587	0.6411	1.0652	1.02167	0.2719	0	0.4481	0.24	0.23491	-2.08982	--	--	--
CL4898.Contig3_All	1976	0.9741	0.4635	0.3931	0.610233	0.2867	0.03	0.1134	0.143367	0.234937	-2.08965	hypothetical protein KGM_13386 [Danaus plexippus]	TSA: Spodoptera exigua comp8669_c0_seq1 transcribed RNA sequence	Thioredoxin, mitochondrial OS=Bos taurus GN=TXN2 PE=1 SV=2
Unigene19947_All	215	2.1066	0.5325	0.7741	1.13773	0.5269	0.2754	0	0.267433	0.235058	-2.08891	--	--	--
CL2224.Contig2_All	427	6.0989	6.3003	13.642	8.6804	2.5204	3.6052	0	2.04187	0.235227	-2.08787	MBF2 [Samia cynthia]	TSA: Spodoptera exigua comp457_c0_seq1 transcribed RNA sequence	--
Unigene11144_All	253	0.4475	0.905	1.535	0.9625	0.2239	0.234	0.2214	0.226433	0.235255	-2.0877	--	--	--
Unigene15257_All	347	3.5894	2.9692	4.6364	3.73167	1.4691	0.6825	0.4843	0.878633	0.235453	-2.08649	--	--	--
Unigene20010_All	291	0.3891	3.3439	0.3813	1.37143	0.584	0	0.385	0.323	0.23552	-2.08608	--	--	--
Unigene12136_All	693	1.7156	1.8171	0.6404	1.39103	0.8174	0.0854	0.0808	0.327867	0.2357	-2.08498	hypothetical protein KGM_08961 [Danaus plexippus]	Bombyx mori mRNA, clone: fcaL21F02	General transcription factor IIH subunit 1 OS=Drosophila melanogaster GN=Tfb1 PE=2 SV=1
CL2332.Contig1_All	654	0.3463	0.2626	0.8483	0.485733	0.0866	0	0.2569	0.1145	0.235726	-2.08482	--	TSA: Spodoptera exigua comp6401_c0_seq7 transcribed RNA sequence	--
CL6975.Contig5_All	316	3.0457	1.4491	0.8778	1.79087	0.5378	0.3747	0.3545	0.422333	0.235826	-2.0842	--	--	--
CL5719.Contig1_All	5034	0.0787	0.0682	0.1433	0.0967333	0.045	0.0235	0	0.0228333	0.236044	-2.08287	hypothetical protein KGM_08953 [Danaus plexippus]	TSA: Spodoptera exigua comp24146_c0_seq1 transcribed RNA sequence	Salivary glue protein Sgs-3 OS=Drosophila melanogaster GN=Sgs3 PE=2 SV=1
Unigene19114_All	984	4.4877	1.5706	0.5638	2.20737	0.921	0.3009	0.3415	0.521133	0.236088	-2.0826	luciferase [Danaus plexippus]	TSA: Spodoptera exigua comp8482_c0_seq2 transcribed RNA sequence	Luciferin 4-monooxygenase OS=Photuris pennsylvanica PE=2 SV=2
CL272.Contig1_All	1340	26.786	97.5198	26.3311	50.2123	17.5848	4.9488	13.0416	11.8584	0.236165	-2.08213	--	--	--
CL6988.Contig2_All	372	2.2828	3.6928	3.1318	3.0358	0.7613	0.6367	0.7529	0.716967	0.236171	-2.0821	--	11C07_HaBAC_fin, Helicoverpa armigera BAC, pupae DNA	--
Unigene10677_All	415	1.637	1.931	1.7378	1.7686	0.6824	0.5707	0	0.4177	0.236176	-2.08207	dual serine/threonine and tyrosine protein kinase [Danaus plexippus]	--	Dual serine/threonine and tyrosine protein kinase OS=Apis mellifera GN=DSTYK PE=2 SV=1
Unigene20275_All	221	1.0247	0.518	2.7613	1.43467	0.2563	0	0.7603	0.338867	0.236199	-2.08193	hypothetical protein KGM_15076 [Danaus plexippus]	--	--
Unigene7238_All	580	2.245	2.0724	1.5304	1.94927	0.1953	0.5104	0.676	0.460567	0.236277	-2.08145	--	--	--
Unigene20190_All	255	0.666	0	2.1756	0.9472	0	0.2322	0.4393	0.223833	0.236311	-2.08124	--	--	--
CL792.Contig21_All	1917	1.5948	2.2394	0.9261	1.58677	0.7387	0.1235	0.263	0.375067	0.236372	-2.08087	hypothetical protein KGM_15522 [Danaus plexippus]	TSA: Spodoptera exigua comp8479_c0_seq1 transcribed RNA sequence	Luciferin 4-monooxygenase OS=Photuris pennsylvanica PE=2 SV=2
Unigene3715_All	761	3.5709	3.9864	0	2.5191	1.7864	0	0	0.595467	0.236381	-2.08082	--	--	--
Unigene17964_All	1833	3.3357	2.5918	2.3305	2.75267	0.7725	0.3553	0.8251	0.650967	0.236486	-2.08017	--	--	--
Unigene8619_All	382	31.1228	28.3198	59.1082	39.5169	13.197	8.8348	6.0118	9.34787	0.236553	-2.07976	carboxyl/choline esterase CCE001c [Helicoverpa armigera]	Helicoverpa armigera voucher scd-4 carboxylesterase (CCE001c) mRNA, complete cds	Esterase-6 OS=Drosophila melanogaster GN=Est-6 PE=1 SV=2
Unigene7984_All	260	0.871	2.2015	0.6401	1.23753	0.4357	0.2277	0.2154	0.292933	0.236707	-2.07882	--	--	--
Unigene19882_All	258	2.6332	0.6656	0.4301	1.24297	0.2195	0.2295	0.4342	0.2944	0.236853	-2.07794	--	--	--
Unigene20373_All	201	0.845	0.5695	2.2081	1.20753	0.5636	0.2946	0	0.286067	0.236902	-2.07764	--	--	--
Unigene19063_All	237	3.1054	0.9661	2.1067	2.0594	0.478	0.7495	0.2363	0.487933	0.23693	-2.07747	PREDICTED: Krueppel-like factor 7-like [Acyrthosiphon pisum]	--	Krueppel-like factor 6 OS=Rattus norvegicus GN=Klf6 PE=2 SV=2
Unigene15900_All	267	0.6361	0.4288	2.4934	1.1861	0.4243	0	0.4196	0.2813	0.237164	-2.07604	--	--	--
Unigene19122_All	320	2.4769	2.8619	1.3869	2.2419	0.8851	0.185	0.5251	0.531733	0.23718	-2.07595	--	--	--
Unigene20729_All	291	0.7782	1.3769	0.3813	0.845467	0.1947	0.4069	0	0.200533	0.237187	-2.07591	--	--	--
CL5288.Contig3_All	918	10.8541	16.7103	11.301	12.9551	4.6894	3.6763	0.8542	3.0733	0.237226	-2.07566	antennal esterase CXE3 [Spodoptera littoralis]	TSA: Spodoptera exigua comp1165_c0_seq1 transcribed RNA sequence	Juvenile hormone esterase OS=Heliothis virescens PE=1 SV=2
Unigene9046_All	532	1.5963	1.0759	0.9385	1.20357	0.2129	0.2226	0.4211	0.285533	0.237239	-2.07558	--	--	--
Unigene6474_All	402	0.9858	1.4239	0.552	0.987233	0.5636	0	0.1393	0.2343	0.23733	-2.07503	--	--	--
Unigene15943_All	259	2.4045	0.221	1.071	1.23217	0	0.2286	0.6488	0.292467	0.23736	-2.07485	--	--	--
Unigene19671_All	287	0.789	1.9944	0.5799	1.1211	0.5921	0.2063	0	0.266133	0.237386	-2.07469	--	Bicyclus anynana clone BA_Ba68O14, complete sequence	--
Unigene12650_All	243	1.8638	0.9422	0.2283	1.01143	0.2331	0.4873	0	0.240133	0.237419	-2.07449	adducin [Danaus plexippus]	--	--
Unigene20171_All	1910	0.9485	1.0788	1.0456	1.0243	0.2372	0.434	0.0587	0.2433	0.237528	-2.07383	hypothetical protein KGM_02279 [Danaus plexippus]	TSA: Spodoptera exigua comp2995_c0_seq1 transcribed RNA sequence	ATP-dependent RNA helicase DHX8 OS=Mus musculus GN=Dhx8 PE=2 SV=1
Unigene11718_All	656	1.726	3.5774	1.3531	2.21883	0.6044	0.7221	0.2562	0.527567	0.237768	-2.07238	--	--	--
CL4107.Contig1_All	433	1.569	1.1897	1.1531	1.30393	0.2616	0.4102	0.2587	0.310167	0.23787	-2.07175	--	--	--
CL3912.Contig1_All	442	3.4583	7.77	0	3.74277	0.2563	0.134	2.281	0.890433	0.237908	-2.07153	--	Helicoverpa armigera clone BAC 33J17 cytochrome P450 337B3v1 (CYP337B3v1) gene, complete cds	--
CL530.Contig13_All	3255	0.0522	0.2286	0.3068	0.195867	0.1044	0.0182	0.0172	0.0466	0.237917	-2.07147	hypothetical protein KGM_10536 [Danaus plexippus]	--	--
Unigene12794_All	303	0.9342	0.9445	0.5493	0.809333	0.1869	0.3908	0	0.192567	0.237932	-2.07138	--	--	--
Unigene12625_All	282	0.6023	1.2179	1.5738	1.13133	0.2009	0.21	0.3972	0.269367	0.238097	-2.07038	--	12E11_HaBAC_fin, Helicoverpa armigera BAC, pupae DNA	--
CL2274.Contig1_All	992	1.7121	4.2698	0.2237	2.06853	0.2855	0.1194	1.0728	0.492567	0.238124	-2.07022	--	--	--
CL2025.Contig1_All	975	2.2646	1.2328	2.6743	2.05723	0.9876	0.4251	0.0574	0.490033	0.2382	-2.06975	--	Helicoverpa zea transposon mariner-like element Hzmar1.3, complete sequence	--
CL2292.Contig1_All	911	0.2486	0.5026	0.3045	0.3519	0.1865	0.065	0	0.0838333	0.238231	-2.06957	--	Helicoverpa armigera clone BAC 33J17 cytochrome P450 337B3v1 (CYP337B3v1) gene, complete cds	--
Unigene2447_All	593	1.0502	0.2896	0.6549	0.6649	0.2866	0	0.1889	0.1585	0.238382	-2.06865	--	10N12_SfBAC_fin, Spodoptera frugiperda BAC, egg DNA	--
Unigene4407_All	259	1.5301	0.884	2.142	1.5187	0.4374	0	0.6488	0.362067	0.238406	-2.06851	--	41P10_HaBAC_fin, Helicoverpa armigera BAC, pupae DNA	--
CL6768.Contig1_All	533	0.4249	1.2887	1.4572	1.05693	0.2125	0.3333	0.2102	0.252	0.238426	-2.06839	--	--	--
CL3.Contig8_All	2066	0.4658	1.4684	0.8324	0.9222	0.4113	0.086	0.1627	0.22	0.23856	-2.06758	cytochrome P450 [Helicoverpa zea]	Helicoverpa armigera cytochrome P450 (cyp6B7) mRNA, complete cds	Cytochrome P450 6B7 OS=Helicoverpa armigera GN=CYP6B7 PE=2 SV=1
Unigene20218_All	247	0.6876	0	3.1445	1.27737	0.688	0	0.2268	0.304933	0.23872	-2.06661	--	--	--
CL3795.Contig6_All	628	0.4507	2.5521	1.5901	1.53097	0.5412	0.3771	0.1784	0.365567	0.238782	-2.06624	--	12E11_HaBAC_fin, Helicoverpa armigera BAC, pupae DNA	--
Unigene19646_All	257	1.1014	0.4454	1.2952	0.947333	0	0.4608	0.2179	0.226233	0.238811	-2.06606	--	--	--
CL5853.Contig1_All	212	2.9375	2.9699	4.4487	3.45203	0.8016	1.6757	0	0.825767	0.239212	-2.06364	--	--	--
Unigene15774_All	382	0.5928	1.7981	0.7261	1.039	0.4448	0.155	0.1466	0.2488	0.239461	-2.06214	--	94B11_HaBAC_fin, Helicoverpa armigera BAC, pupae DNA	--
CL1697.Contig2_All	407	1.1128	1.1251	1.9083	1.38207	0.5567	0.4364	0	0.331033	0.239521	-2.06178	--	--	--
Unigene15988_All	277	1.6351	0.2066	1.6022	1.14797	0.409	0.2137	0.2022	0.274967	0.239525	-2.06175	hypothetical protein TcasGA2_TC002325 [Tribolium castaneum]	TSA: Spodoptera exigua comp7360_c0_seq1 transcribed RNA sequence	--
Unigene9882_All	519	4.9087	11.2493	4.2757	6.81123	1.5279	2.3957	0.9713	1.63163	0.23955	-2.0616	--	--	--
Unigene9424_All	435	2.4728	1.579	1.5304	1.86073	0.5209	0.8167	0	0.445867	0.239619	-2.06119	--	--	--
CL6864.Contig2_All	867	1.3713	3.7631	0.7039	1.9461	0.588	0.6829	0.1292	0.4667	0.239813	-2.06002	endonuclease-reverse transcriptase HmRTE-e01 [Heliconius melpomene]	23L11_HaBAC_fin, Helicoverpa armigera BAC, pupae DNA	Transposon TX1 uncharacterized 149 kDa protein OS=Xenopus laevis PE=4 SV=1
CL2753.Contig1_All	742	0.9919	2.0828	1.7197	1.59813	0.458	0.2394	0.4529	0.383433	0.239926	-2.05934	putative dishevelled [Danaus plexippus]	Saccoglossus kowalevskii dishevelled, dsh homolog (dvl), mRNA >gi|197734690|gb|EU939759.1| Saccoglossus kowalevskii disheveled protein mRNA, complete cds	Segment polarity protein dishevelled OS=Drosophila melanogaster GN=dsh PE=1 SV=2
Unigene19922_All	288	2.3589	0.3975	1.3484	1.36827	0.1967	0.2056	0.5835	0.3286	0.240158	-2.05795	--	--	--
CL5327.Contig2_All	1308	1.0388	1.9255	1.1452	1.36983	0.0866	0.8148	0.0856	0.329	0.240175	-2.05784	hypothetical protein KGM_12509 [Danaus plexippus]	TSA: Spodoptera exigua comp5018_c0_seq1 transcribed RNA sequence	Mitochondrial pyruvate carrier 1 OS=Drosophila melanogaster GN=Mpc1 PE=3 SV=1
Unigene14147_All	311	0.5461	1.2883	1.2487	1.0277	0	0.3808	0.3602	0.247	0.240343	-2.05684	--	--	--
CL1778.Contig3_All	734	1.3112	1.7156	1.1337	1.38683	0.3859	0.0807	0.5342	0.3336	0.240548	-2.0556	--	92N13_HaBAC_fin, Helicoverpa armigera BAC, pupae DNA	--
Unigene17786_All	2941	5.6402	4.7683	4.0368	4.8151	1.4637	0.9261	1.0856	1.15847	0.24059	-2.05535	--	--	--
Unigene13012_All	3540	2.5428	2.5386	1.6612	2.24753	0.64	0.3178	0.6646	0.5408	0.240619	-2.05518	PREDICTED: similar to pol polyprotein [Tribolium castaneum] >gi|270010053|gb|EFA06501.1| hypothetical protein TcasGA2_TC009400 [Tribolium castaneum]	--	Retrovirus-related Pol polyprotein from transposon 297 OS=Drosophila melanogaster GN=pol PE=4 SV=1
Unigene17322_All	350	1.7793	1.4719	1.4266	1.55927	0.4855	0	0.6401	0.3752	0.240626	-2.05514	beta 1,3-galactosyltransferase [Danaus plexippus]	--	Beta-1,3-galactosyltransferase 2 OS=Pongo abelii GN=B3GALT2 PE=2 SV=1
CL2615.Contig2_All	1090	1.0388	0.7877	1.4251	1.08387	0.3118	0.163	0.3083	0.261033	0.240835	-2.05388	--	--	--
Unigene14048_All	253	1.1189	0	1.7542	0.9577	0.2239	0.4681	0	0.230667	0.240855	-2.05376	--	--	--
Unigene16873_All	392	1.5887	1.4602	1.2737	1.44087	0.1445	0.7552	0.1429	0.347533	0.241197	-2.05171	--	--	--
Unigene2571_All	899	1.8892	11.0785	5.3688	6.11217	1.3231	2.0417	1.0592	1.47467	0.241267	-2.05129	--	41B01_HaBAC_fin, Helicoverpa armigera BAC, pupae DNA	--
CL972.Contig4_All	2387	1.3045	1.6786	1.1853	1.38947	0.617	0.248	0.1408	0.335267	0.241292	-2.05115	putative 4-nitrophenylphosphatase [Danaus plexippus]	TSA: Spodoptera exigua comp8095_c0_seq1 transcribed RNA sequence	Phosphoglycolate phosphatase OS=Bos taurus GN=PGP PE=2 SV=1
Unigene8750_All	1246	2.2264	1.1025	2.1372	1.82203	0.6819	0.1426	0.4945	0.439667	0.241306	-2.05107	--	--	--
Unigene5731_All	2549	0.7551	1.3024	1.5235	1.19367	0.1333	0.5342	0.1978	0.288433	0.241636	-2.04909	AGAP010875-PA [Anopheles gambiae str. PEST] >gi|157019435|gb|EAA05523.4| AGAP010875-PA [Anopheles gambiae str. PEST]	TSA: Spodoptera exigua comp5517_c0_seq1 transcribed RNA sequence	Ras-related protein Rab-18 OS=Gallus gallus GN=RAB18 PE=2 SV=1
CL4016.Contig4_All	2765	2.5799	1.0558	1.7656	1.80043	0.4712	0.0642	0.7698	0.435067	0.241646	-2.04904	--	--	--
CL479.Contig12_All	271	4.3871	2.7458	2.4566	3.1965	0.8361	0.6554	0.8267	0.772733	0.241744	-2.04845	--	--	--
Unigene4601_All	2684	0.8226	0.7677	0.248	0.612767	0.2532	0.0662	0.1252	0.1482	0.241854	-2.04779	hypothetical protein KGM_12872 [Danaus plexippus]	31C13_HaBAC_fin, Helicoverpa armigera BAC, pupae DNA	--
CL2496.Contig3_All	726	0.7018	0.7884	1.7576	1.0826	0.4681	0.1631	0.1543	0.261833	0.241856	-2.04778	--	--	--
CL4979.Contig2_All	1700	0.8992	2.6599	0.3263	1.29513	0.1999	0.2786	0.4613	0.313267	0.24188	-2.04764	hypothetical protein CAPTEDRAFT_131867, partial [Capitella teleta] >gi|443728233|gb|ELU14664.1| hypothetical protein CAPTEDRAFT_101542, partial [Capitella teleta]	--	Zinc finger CCHC domain-containing protein 24 OS=Mus musculus GN=Zcchc24 PE=2 SV=1
CL90.Contig7_All	2947	0.5571	0.9711	0.6212	0.716467	0.2114	0.0804	0.2281	0.1733	0.241881	-2.04763	spinster, isoform A [Drosophila melanogaster] >gi|74866593|sp|Q9GQQ0.1|SPIN_DROME RecName: Full=Protein spinster; AltName: Full=Protein benchwarmer; AltName: Full=Protein diphthong >gi|12003976|gb|AAG43828.1|AF212369_1 spinster type IV [Drosophila melanogaster] >gi|21645345|gb|AAF58060.2| spinster, isoform A [Drosophila melanogaster]	TSA: Spodoptera exigua comp8628_c0_seq1 transcribed RNA sequence	Protein spinster OS=Drosophila melanogaster GN=spin PE=1 SV=1
Unigene17546_All	265	1.0682	1.08	1.4654	1.20453	0.4275	0.4469	0	0.291467	0.241975	-2.04707	hypothetical protein KGM_08124 [Danaus plexippus]	--	--
Unigene19221_All	270	2.0968	2.544	1.4383	2.02637	0.6294	0.2193	0.6224	0.490367	0.241993	-2.04696	PREDICTED: hypothetical protein LOC100748998 [Bombus impatiens]	TSA: Spodoptera exigua comp25187_c0_seq1 transcribed RNA sequence	Monocarboxylate transporter 9 OS=Homo sapiens GN=SLC16A9 PE=2 SV=1
CL1033.Contig1_All	733	1.3902	0.5466	0.6055	0.847433	0.3864	0	0.2292	0.2052	0.242143	-2.04607	--	--	--
Unigene9301_All	499	1.4749	1.1471	0.2224	0.948133	0.227	0.2373	0.2245	0.2296	0.24216	-2.04597	--	--	--
Unigene12390_All	404	1.2612	0.7084	1.5105	1.16003	0.2804	0.1466	0.4159	0.280967	0.242206	-2.0457	--	--	--
Unigene17735_All	501	1.243	2.3992	0.5537	1.39863	0.3392	0.1182	0.559	0.3388	0.242236	-2.04551	--	--	--
CL3487.Contig1_All	833	5.573	3.7793	3.1302	4.16083	1.156	0.9951	0.8741	1.0084	0.242355	-2.0448	GF19027 [Drosophila ananassae] >gi|190618035|gb|EDV33559.1| GF19027 [Drosophila ananassae]	Bombyx mori genomic DNA, chromosome 8, BAC clone:006H21, complete sequence	Copia protein OS=Drosophila melanogaster GN=GIP PE=1 SV=3
Unigene8787_All	1155	1.3234	1.8336	0.7205	1.2925	0.4414	0.2563	0.2425	0.3134	0.242476	-2.04409	--	--	--
CL6660.Contig1_All	289	0.9795	1.5845	2.3036	1.62253	0.588	0.2049	0.3876	0.3935	0.242522	-2.04381	--	--	--
CL201.Contig2_All	641	3.7095	8.9296	1.5579	4.73233	1.8557	0.2771	1.3107	1.14783	0.242551	-2.04364	putative RING finger protein 181 [Danaus plexippus]	TSA: Spodoptera exigua comp9806_c0_seq1 transcribed RNA sequence	E3 ubiquitin-protein ligase RNF181 OS=Bos taurus GN=RNF181 PE=2 SV=1
CL819.Contig2_All	1019	0.3333	0.3932	0.6533	0.459933	0.1668	0.0581	0.1099	0.1116	0.242644	-2.04309	--	94B11_HaBAC_fin, Helicoverpa armigera BAC, pupae DNA	--
Unigene7533_All	399	3.5472	4.3037	0.9733	2.9414	1.1357	0.4452	0.5615	0.714133	0.242787	-2.04224	--	--	--
CL3130.Contig1_All	2965	1.2793	1.6023	0.7484	1.21	0.5349	0.1198	0.2267	0.2938	0.24281	-2.0421	sodium-bile acid cotransporter [Danaus plexippus]	TSA: Spodoptera exigua comp1346_c0_seq1 transcribed RNA sequence	P3 protein OS=Homo sapiens GN=SLC10A3 PE=2 SV=1
CL4887.Contig23_All	1586	8.7455	10.0691	6.9959	8.6035	2.2143	2.4639	1.5892	2.08913	0.242824	-2.04202	carboxylesterase [Helicoverpa armigera]	Helicoverpa armigera strain GR carboxylesterase (CCE001j) mRNA, complete cds	Esterase FE4 OS=Myzus persicae PE=1 SV=1
CL3362.Contig2_All	433	1.6997	1.3219	1.7937	1.6051	0.5233	0	0.6468	0.390033	0.242996	-2.04099	--	--	--
Unigene14231_All	362	0.782	0.9487	1.5325	1.08773	0.1565	0.3271	0.3095	0.264367	0.243044	-2.04071	--	--	--
CL3857.Contig3_All	515	2.9681	2.5563	1.2927	2.27237	1.2099	0.2299	0.2175	0.552433	0.243109	-2.04032	--	--	--
Unigene3030_All	1761	2.1861	1.0401	1.8272	1.68447	0.6755	0.2354	0.3181	0.409667	0.243203	-2.03977	recessive suppressor of secretory defect [Danaus plexippus]	33M07_HaBAC_fin, Helicoverpa armigera BAC, pupae DNA	Phosphatidylinositide phosphatase SAC1 OS=Drosophila melanogaster GN=Sac1 PE=2 SV=1
Unigene20244_All	548	0.1033	0.1045	2.8346	1.01413	0.1034	0.4322	0.2044	0.246667	0.243229	-2.03961	hypothetical protein KGM_15535 [Danaus plexippus]	TSA: Spodoptera exigua comp2740_c0_seq1 transcribed RNA sequence	Alpha-tocopherol transfer protein-like OS=Pongo abelii GN=TTPAL PE=2 SV=1
CL607.Contig3_All	1412	0.3208	0.1216	0.3929	0.278433	0.0401	0.0839	0.0793	0.0677667	0.243386	-2.03868	breast cancer metastasis-suppressor [Aedes aegypti] >gi|108869488|gb|EAT33713.1| AAEL014016-PA [Aedes aegypti]	TSA: Spodoptera exigua comp17507_c0_seq1 transcribed RNA sequence	Breast cancer metastasis-suppressor 1-like protein OS=Mus musculus GN=Brms1l PE=2 SV=1
CL621.Contig6_All	1409	16.9159	17.9557	17.285	17.3855	6.191	4.1601	2.3454	4.23217	0.24343	-2.03842	acidic lipase [Helicoverpa armigera]	Helicoverpa armigera acidic lipase (Lipa007) mRNA, complete cds	Lipase 1 OS=Drosophila melanogaster GN=Lip1 PE=2 SV=2
CL2578.Contig2_All	287	4.537	0	0.3866	1.6412	0.5921	0.4126	0.1952	0.399967	0.243704	-2.0368	--	--	--
CL3362.Contig4_All	3779	15.2958	14.5104	16.5302	15.4455	4.4517	1.7705	5.0839	3.7687	0.244	-2.03504	hypothetical protein TcasGA2_TC009777 [Tribolium castaneum]	TSA: Spodoptera exigua comp6999_c0_seq1 transcribed RNA sequence	--
CL1224.Contig3_All	799	628.847	1176.3	884.307	896.485	420.252	69.1383	166.985	218.792	0.244055	-2.03472	glutathione S transferase S1 [Papilio xuthus]	--	Glutathione S-transferase OS=Blattella germanica PE=1 SV=3
CL5861.Contig1_All	1685	3.6959	5.605	2.4364	3.91243	0.9749	0.5271	1.3629	0.954967	0.244085	-2.03454	UDP-N-acetylglucosamine pyrophosphorylase [Spodoptera exigua]	Spodoptera exigua UDP-N-acetylglucosamine pyrophosphorylase (UAP) mRNA, complete cds	UDP-N-acetylhexosamine pyrophosphorylase-like protein 1 OS=Xenopus tropicalis GN=uap1l1 PE=2 SV=1
Unigene18062_All	655	0.605	2.0099	0.5929	1.06927	0.3459	0.1808	0.2565	0.261067	0.244155	-2.03413	--	--	--
CL1669.Contig3_All	2157	9.5013	16.1076	11.0852	12.2314	4.7531	1.9215	2.2851	2.98657	0.244173	-2.03403	ganglioside-induced differentiation-associated-protein [Bombyx mori] >gi|315177973|gb|ADT82940.1| ganglioside-induced differentiation-associated-protein [Bombyx mori]	TSA: Spodoptera exigua comp6648_c0_seq1 transcribed RNA sequence	Ganglioside-induced differentiation-associated protein 1 OS=Mus musculus GN=Gdap1 PE=1 SV=1
CL4633.Contig1_All	3106	0.3828	0.3686	0.2322	0.327867	0.1459	0.0763	0.018	0.0800667	0.244205	-2.03384	hypothetical protein KGM_09362 [Danaus plexippus]	TSA: Spodoptera exigua comp5711_c0_seq1 transcribed RNA sequence	Protein FAM188A homolog OS=Drosophila melanogaster GN=CG7332 PE=1 SV=1
Unigene10724_All	291	1.5564	1.5736	1.7158	1.61527	0.584	0.4069	0.1925	0.394467	0.244211	-2.0338	--	--	--
CL718.Contig1_All	551	1.644	1.1427	1.1075	1.29807	0.2056	0.6447	0.1017	0.317333	0.244466	-2.03229	--	--	--
Unigene6401_All	207	0	1.1061	0	0.3687	0	0	0.2706	0.0902	0.244643	-2.03125	hypothetical protein KGM_20517 [Danaus plexippus]	TSA: Spodoptera exigua comp12448_c0_seq1 transcribed RNA sequence	Putative inorganic phosphate cotransporter OS=Drosophila ananassae GN=Picot PE=3 SV=1
Unigene5271_All	1147	0.2468	0.9981	0.5804	0.608433	0.1482	0.1032	0.1953	0.1489	0.244727	-2.03076	hypothetical protein KGM_06632 [Danaus plexippus]	12E11_HaBAC_fin, Helicoverpa armigera BAC, pupae DNA	Coiled-coil-helix-coiled-coil-helix domain-containing protein 7 OS=Homo sapiens GN=CHCHD7 PE=1 SV=1
CL3607.Contig1_All	1073	0	0	11.6849	3.89497	1.3725	1.4899	0	0.954133	0.244966	-2.02935	3-dehydroecdysone 3alpha-reductase [Spodoptera littoralis]	--	17-beta-hydroxysteroid dehydrogenase 14 OS=Bos taurus GN=HSD17B14 PE=2 SV=1
CL1550.Contig3_All	2910	0.3696	0.4327	0.2288	0.3437	0.1168	0.0203	0.1155	0.0842	0.244981	-2.02926	carboxylesterase ae17 [Bombyx mori]	TSA: Spodoptera exigua comp11575_c0_seq1 transcribed RNA sequence	Bile salt-activated lipase OS=Homo sapiens GN=CEL PE=1 SV=3
Unigene14300_All	269	0.6314	0.8511	2.0624	1.18163	0	0.6603	0.2082	0.2895	0.245	-2.02915	--	--	--
CL286.Contig3_All	1202	0.3297	0.2857	0.5539	0.389767	0.1414	0.0985	0.0466	0.0955	0.245018	-2.02904	--	94B11_HaBAC_fin, Helicoverpa armigera BAC, pupae DNA	--
CL6494.Contig1_All	672	0.2527	2.385	0.8256	1.15443	0.5057	0.1762	0.1667	0.282867	0.245026	-2.02899	hypothetical protein KGM_09618 [Danaus plexippus]	TSA: Spodoptera exigua comp9396_c0_seq1 transcribed RNA sequence	--
CL462.Contig4_All	823	0.7567	0.1391	0.8089	0.568233	0.1377	0.1439	0.1361	0.139233	0.245028	-2.02898	gliotactin [Danaus plexippus]	TSA: Spodoptera exigua comp9995_c0_seq1 transcribed RNA sequence	--
Unigene4477_All	5105	7.1641	4.7428	3.9231	5.27667	1.853	0.951	1.0753	1.2931	0.24506	-2.02879	hypothetical protein KGM_17799 [Danaus plexippus]	TSA: Spodoptera exigua comp14543_c0_seq1 transcribed RNA sequence	Solute carrier family 41 member 1 OS=Mus musculus GN=Slc41a1 PE=2 SV=1
Unigene15893_All	270	2.3065	1.06	1.0274	1.46463	0.4196	0.6579	0	0.359167	0.245226	-2.02781	--	--	--
Unigene8110_All	204	0.2775	0.8417	0	0.373067	0	0	0.2746	0.0915333	0.245354	-2.02706	sodium/solute symporter [Danaus plexippus]	--	--
Unigene15906_All	252	1.348	1.59	1.7612	1.5664	0.4495	0.7049	0	0.3848	0.245659	-2.02527	--	--	--
CL802.Contig2_All	1195	2.3214	4.2151	1.9498	2.82877	0.711	0.2973	1.0781	0.695467	0.245855	-2.02412	--	--	--
Unigene6391_All	239	2.3688	1.6765	1.857	1.96743	0.474	0.7432	0.2344	0.483867	0.245938	-2.02363	hypothetical protein KGM_11009 [Danaus plexippus]	--	--
CL3867.Contig4_All	1241	1.5511	1.9833	1.1176	1.55067	0.5021	0.1908	0.4513	0.3814	0.245959	-2.02351	--	--	--
CL6766.Contig1_All	2923	2.7503	8.7924	5.1435	5.56207	1.7828	1.4787	0.8432	1.36823	0.245994	-2.02331	hypothetical protein KGM_07556 [Danaus plexippus]	TSA: Spodoptera exigua comp3266_c0_seq1 transcribed RNA sequence	1-acylglycerol-3-phosphate O-acyltransferase ABHD5 OS=Mus musculus GN=Abhd5 PE=1 SV=1
Unigene3694_All	1455	0.0778	0.0787	0	0.0521667	0	0	0.0385	0.0128333	0.246006	-2.02323	--	23L11_HaBAC_fin, Helicoverpa armigera BAC, pupae DNA	--
Unigene20739_All	202	0.5605	0.5667	0	0.375733	0	0	0.2773	0.0924333	0.246008	-2.02322	--	--	--
CL1099.Contig4_All	5963	0.1994	0.1536	0.6326	0.328533	0.1045	0.1192	0.0188	0.0808333	0.246043	-2.02302	putative VAMP-associated protein [Danaus plexippus]	TSA: Spodoptera exigua comp8021_c0_seq1 transcribed RNA sequence	Vesicle-associated membrane protein/synaptobrevin-binding protein OS=Aplysia californica PE=2 SV=1
Unigene5773_All	1153	0.1473	0.7943	0.4812	0.474267	0.1474	0.1541	0.0486	0.1167	0.246064	-2.02289	--	35D18_HaBAC_fin, Helicoverpa armigera BAC, pupae DNA	--
Unigene2802_All	3646	0.264	0.3768	0.4413	0.3607	0.1398	0.065	0.0615	0.0887667	0.246096	-2.02271	reverse transcriptase [Danaus plexippus]	02A22_HaBAC_fin, Helicoverpa armigera BAC, pupae DNA	--
Unigene7448_All	557	2.1345	3.2884	0.7968	2.07323	1.0169	0.2126	0.3017	0.5104	0.246186	-2.02218	--	--	--
CL3362.Contig3_All	3796	6.6815	22.9348	8.0527	12.5563	3.8498	3.2131	2.2133	3.09207	0.246256	-2.02177	hypothetical protein TcasGA2_TC009777 [Tribolium castaneum]	TSA: Spodoptera exigua comp6999_c0_seq1 transcribed RNA sequence	--
Unigene21035_All	200	0	0.8586	0.2774	0.378667	0	0	0.2801	0.0933667	0.246567	-2.01995	--	--	--
Unigene20682_All	253	0.6713	0.2262	0	0.299167	0	0	0.2214	0.0738	0.246685	-2.01926	--	--	--
Unigene12578_All	298	1.5198	1.3445	1.117	1.3271	0	0.7947	0.188	0.327567	0.246829	-2.01842	--	--	--
Unigene15165_All	655	0.7779	2.5342	1.9481	1.7534	0.6053	0.1808	0.5131	0.433067	0.246987	-2.01749	--	--	--
Unigene6028_All	953	1.9604	2.2223	2.1539	2.1122	0.951	0.497	0.1175	0.521833	0.247057	-2.01709	putative copper chaperone for superoxide dismutase [Danaus plexippus]	11C07_HaBAC_fin, Helicoverpa armigera BAC, pupae DNA	Copper chaperone for superoxide dismutase OS=Rattus norvegicus GN=Ccs PE=1 SV=1
Unigene1751_All	205	0.2762	0.5584	0.2706	0.3684	0	0	0.2732	0.0910667	0.247195	-2.01628	--	Heliothis subflexa clone 89F08 ABC transporter family C protein ABCC3 (ABCC3) gene, partial cds; ABC transporter family C protein ABCC2 (ABCC2) and SMC domain protein (nachbar) genes, complete cds; and ABC transporter family C protein ABCC1 (ABCC1) gene, partial cds	--
Unigene9580_All	268	0.4225	0.8543	0.414	0.5636	0	0	0.418	0.139333	0.24722	-2.01613	putative acyl-CoA oxidase [Danaus plexippus]	TSA: Spodoptera exigua comp6174_c0_seq1 transcribed RNA sequence	Peroxisomal acyl-coenzyme A oxidase 1 OS=Phascolarctos cinereus GN=ACOX1 PE=1 SV=2
Unigene20803_All	227	0.2494	1.5129	0.2444	0.6689	0.2495	0	0.2467	0.1654	0.247272	-2.01583	--	--	--
Unigene15952_All	202	0.2803	1.7002	0.2746	0.7517	0.2804	0	0.2773	0.1859	0.247306	-2.01563	--	--	--
Unigene10503_All	379	3.8838	4.8328	3.3667	4.02777	0.8967	0.4687	1.6257	0.997033	0.24754	-2.01427	--	41B01_HaBAC_fin, Helicoverpa armigera BAC, pupae DNA	--
CL6595.Contig2_All	376	2.2585	2.8924	2.8034	2.65143	0.7532	0.4724	0.7448	0.6568	0.247715	-2.01325	putative Mitochondrial 2-oxoglutarate/malate carrier protein [Danaus plexippus]	--	Mitochondrial 2-oxoglutarate/malate carrier protein OS=Mus musculus GN=Slc25a11 PE=1 SV=3
Unigene19933_All	274	1.653	0.4178	0.4049	0.825233	0	0	0.6133	0.204433	0.247728	-2.01317	PREDICTED: hypothetical protein LOC100649135 [Bombus terrestris]	--	--
CL136.Contig1_All	276	0.8205	1.2443	0.402	0.822267	0.2052	0	0.4059	0.2037	0.24773	-2.01316	--	Helicoverpa armigera voltage-gated sodium channel alpha subunit gene, partial cds; and cytochrome p450 6B7 (CYP6B7), cytochrome p450 6B6 (CYP6B6), and cytochrome p450 6B2 (CYP6B2) genes, complete cds	--
Unigene3920_All	1064	0.1064	0.0538	0.0521	0.0707667	0	0	0.0526	0.0175333	0.247763	-2.01297	--	41B01_HaBAC_fin, Helicoverpa armigera BAC, pupae DNA	--
CL961.Contig1_All	666	1.1901	0	4.8314	2.00717	0.4252	1.0668	0	0.497333	0.247779	-2.01288	--	--	--
CL802.Contig3_All	2162	6.5988	13.264	6.1841	8.6823	2.6723	0.9859	2.798	2.15207	0.247868	-2.01235	hypothetical protein KGM_13634 [Danaus plexippus]	TSA: Spodoptera exigua comp2116_c0_seq1 transcribed RNA sequence	Sugar transporter SWEET1 OS=Drosophila melanogaster GN=slv PE=1 SV=1
CL5714.Contig3_All	740	1.1476	1.547	1.0496	1.24807	0.6124	0.24	0.0757	0.309367	0.247877	-2.01231	--	--	--
CL1972.Contig3_All	1315	0.1722	0.0871	0.0844	0.114567	0	0	0.0852	0.0284	0.247891	-2.01222	--	--	--
CL5006.Contig1_All	715	0.4751	0.9607	0.1552	0.530333	0.2377	0	0.1567	0.131467	0.247894	-2.0122	--	Heliothis subflexa clone 89F08 ABC transporter family C protein ABCC3 (ABCC3) gene, partial cds; ABC transporter family C protein ABCC2 (ABCC2) and SMC domain protein (nachbar) genes, complete cds; and ABC transporter family C protein ABCC1 (ABCC1) gene, partial cds	--
CL5096.Contig1_All	765	0.222	0.2993	0.0725	0.197933	0.074	0	0.0732	0.0490667	0.247895	-2.0122	hypothetical protein TcasGA2_TC010304 [Tribolium castaneum]	41P10_HaBAC_fin, Helicoverpa armigera BAC, pupae DNA	--
Unigene21988_All	216	0.5242	0.265	0.2568	0.348667	0	0	0.2593	0.0864333	0.247897	-2.01219	--	--	--
Unigene22258_All	223	0.5077	0.2567	0.2488	0.337733	0	0	0.2512	0.0837333	0.247927	-2.01201	--	--	--
Unigene4867_All	200	0.5661	0.2862	0.2774	0.376567	0	0	0.2801	0.0933667	0.247942	-2.01193	--	--	--
Unigene2425_All	815	0.0695	0.2107	0	0.0934	0.0695	0	0	0.0231667	0.248037	-2.01137	--	Bicyclus anynana clone BA_Ba68O14, complete sequence	--
Unigene19897_All	204	3.0527	0.2806	0	1.1111	0.2777	0	0.5491	0.2756	0.248042	-2.01134	--	--	--
Unigene3597_All	2369	2.7005	0.3141	8.4774	3.83067	1.339	1.2996	0.2128	0.950467	0.24812	-2.01089	enoyl-CoA isomerase [Biston betularia]	94B11_HaBAC_fin, Helicoverpa armigera BAC, pupae DNA	Delta(3,5)-Delta(2,4)-dienoyl-CoA isomerase, mitochondrial OS=Rattus norvegicus GN=Ech1 PE=1 SV=2
CL279.Contig1_All	705	0.4818	0.3248	0.1574	0.321333	0.0803	0	0.1589	0.0797333	0.248133	-2.01082	--	Helicoverpa armigera caspase-5 (Casp-5) mRNA, complete cds	--
Unigene20991_All	214	0.5291	0.8024	0.7777	0.703067	0	0	0.5235	0.1745	0.248198	-2.01043	--	--	--
Unigene1665_All	565	0.3006	0.8105	0.491	0.534033	0.1003	0	0.2974	0.132567	0.248237	-2.01021	--	--	--
Unigene22000_All	354	0.3199	0.8085	0.7836	0.637333	0	0	0.4747	0.158233	0.248274	-2.00999	--	--	--
CL1221.Contig3_All	739	0.0766	2.0138	0.3754	0.821933	0.1533	0.0801	0.379	0.204133	0.248358	-2.00951	--	--	--
Unigene8159_All	1805	0.9096	2.2198	0.584	1.2378	0.2824	0.3608	0.2793	0.3075	0.248425	-2.00912	--	43E14_HaBAC_fin, Helicoverpa armigera BAC, pupae DNA	--
CL3186.Contig2_All	203	0	0.5639	0.5466	0.370167	0	0	0.2759	0.0919667	0.248447	-2.00899	--	--	--
Unigene4227_All	1575	0.0359	0.109	0	0.0483	0.036	0	0	0.012	0.248447	-2.00899	--	23L11_HaBAC_fin, Helicoverpa armigera BAC, pupae DNA	--
Unigene11163_All	217	1.5654	1.3189	0.2557	1.04667	0.5221	0	0.2581	0.260067	0.248471	-2.00885	putative zinc finger protein 77 [Danaus plexippus]	--	Zinc finger protein 350 OS=Homo sapiens GN=ZNF350 PE=1 SV=3
CL3450.Contig4_All	227	1.4964	0	0.4888	0.661733	0	0	0.4935	0.1645	0.24859	-2.00816	--	--	--
Unigene6248_All	228	1.7381	0.7531	1.4599	1.31703	0	0	0.9827	0.327567	0.248716	-2.00743	--	--	--
Unigene20474_All	218	0.5194	0.5251	0	0.348167	0.2598	0	0	0.0866	0.248731	-2.00734	--	--	--
CL4355.Contig1_All	680	0.9158	1.0943	1.0606	1.02357	0.3332	0.3483	0.0824	0.254633	0.248771	-2.00711	--	--	--
Unigene22236_All	232	0.4881	0.4934	0	0.327167	0.2442	0	0	0.0814	0.248803	-2.00693	--	--	--
Unigene10614_All	264	2.3589	1.3009	0.6304	1.43007	0.6437	0	0.4243	0.356	0.248939	-2.00613	--	--	--
Unigene29_All	569	0.0995	0.1006	0.195	0.1317	0	0	0.0984	0.0328	0.249051	-2.00549	hypothetical protein KGM_09136 [Danaus plexippus]	--	--
Unigene21120_All	263	1.5068	0.4353	0.6328	0.8583	0.2154	0	0.4259	0.213767	0.249058	-2.00545	--	--	--
Unigene20043_All	493	0.1148	2.4382	0.2251	0.926033	0.3447	0.1201	0.2272	0.230667	0.249091	-2.00525	ecdysteroid 22-kinase [Danaus plexippus]	--	--
Unigene20888_All	201	0.2817	0.2848	0.552	0.372833	0	0	0.2787	0.0929	0.249173	-2.00478	--	--	--
CL6729.Contig1_All	1908	0.1484	0.24	0.2035	0.1973	0.0594	0	0.0881	0.0491667	0.249197	-2.00464	--	Helicoverpa zea strain SIMRU Lab Zea clone BAC 79L08, complete sequence	--
Unigene169_All	253	1.7902	0.2262	0.6578	0.8914	0.2239	0	0.4428	0.222233	0.249308	-2.004	--	--	--
CL4796.Contig1_All	605	0.0936	1.2299	0.917	0.746833	0.2809	0	0.2777	0.1862	0.249319	-2.00393	ribosomal protein S6 kinase, 90 kDa [Bombyx mori] >gi|304421476|gb|ADM32537.1| p90srk [Bombyx mori]	Bombyx mori ribosomal protein S6 kinase, 90 kDa (p90srk), mRNA >gi|304421475|gb|GQ426311.1| Bombyx mori p90srk mRNA, complete cds	Ribosomal protein S6 kinase alpha-3 OS=Mus musculus GN=Rps6ka3 PE=1 SV=2
CL6945.Contig1_All	951	5.1197	5.8984	2.1584	4.39217	1.4295	0.5603	1.2958	1.0952	0.249353	-2.00374	--	23L11_HaBAC_fin, Helicoverpa armigera BAC, pupae DNA	--
CL3080.Contig3_All	1146	0.0494	0.0499	0.0968	0.0653667	0	0	0.0489	0.0163	0.249363	-2.00368	hypothetical protein KGM_19245 [Danaus plexippus]	TSA: Spodoptera exigua comp2969_c0_seq1 transcribed RNA sequence	Aquaporin-12 OS=Mus musculus GN=Aqp12 PE=2 SV=1
CL6659.Contig5_All	1300	0	0.1321	0.0427	0.0582667	0.0436	0	0	0.0145333	0.249428	-2.00331	--	--	--
CL1899.Contig4_All	2459	0.023	0.0466	0.0226	0.0307333	0.023	0	0	0.00766667	0.249458	-2.00313	hypothetical protein KGM_03615 [Danaus plexippus]	--	--
Unigene7985_All	252	0.674	0.2271	0	0.300367	0.2248	0	0	0.0749333	0.249473	-2.00305	--	--	--
Unigene1452_All	360	0.629	1.431	1.0787	1.04623	0.472	0	0.3112	0.261067	0.24953	-2.00271	--	--	--
CL1794.Contig2_All	1661	0.8862	0.1034	0.501	0.496867	0.1023	0	0.2698	0.124033	0.249631	-2.00213	--	--	--
CL445.Contig5_All	1576	0.1078	0.0726	0.1056	0.0953333	0.0359	0	0.0355	0.0238	0.24965	-2.00202	protein kinase C inhibitor [Bombyx mori] >gi|87248391|gb|ABD36248.1| protein kinase C inhibitor [Bombyx mori]	TSA: Spodoptera exigua comp13453_c0_seq1 transcribed RNA sequence	Histidine triad nucleotide-binding protein 2, mitochondrial OS=Bos taurus GN=HINT2 PE=2 SV=1
CL3708.Contig2_All	2470	0.5043	1.4368	1.0332	0.991433	0.3669	0.2397	0.1361	0.247567	0.249706	-2.0017	glycogen synthase [Spodoptera exigua]	Spodoptera exigua glycogen synthase mRNA, partial cds	Glycogen [starch] synthase, muscle OS=Rattus norvegicus GN=Gys1 PE=2 SV=1
Unigene5481_All	796	1.138	0.5753	1.1848	0.966033	0.3558	0.2975	0.0704	0.241233	0.249715	-2.00164	--	Helicoverpa armigera clone BAC 18J13 cytochrome P450 337B2v2 (CYP337B2v2) and cytochrome P450 337B1v1 (CYP337B1v1) genes, complete cds	--
Unigene20845_All	251	0.6767	1.1402	0.8841	0.900333	0.4513	0	0.2232	0.224833	0.249722	-2.0016	hypothetical protein KGM_19157 [Danaus plexippus]	--	--
Unigene10669_All	636	1.1572	0.63	1.8318	1.20633	0.2672	0.3724	0.2642	0.301267	0.249737	-2.00152	--	--	--
CL4556.Contig2_All	361	2.9797	3.3297	1.2294	2.51293	1.0983	0.164	0.6206	0.627633	0.249761	-2.00138	--	--	--
Unigene20040_All	215	0.2633	2.396	1.5482	1.4025	0.7904	0	0.2605	0.3503	0.249768	-2.00134	--	--	--
Unigene771_All	861	0.1315	1.0637	2.5129	1.23603	0.3947	0.2063	0.3253	0.308767	0.249804	-2.00113	--	--	--
CL935.Contig1_All	3424	0.0165	0.0334	0.081	0.0436333	0	0	0.0327	0.0109	0.249809	-2.0011	PREDICTED: hypothetical protein LOC100574226 [Acyrthosiphon pisum]	--	Myb/SANT-like DNA-binding domain-containing protein 3 OS=Mus musculus GN=Msantd3 PE=2 SV=1
CL1059.Contig1_All	660	0.3431	0.3469	0.3362	0.342067	0.1716	0	0.0849	0.0855	0.249951	-2.00028	--	--	--
Unigene385_All	1428	3.4888	3.5674	1.282	2.7794	0.9917	0.6219	0.4707	0.694767	0.24997	-2.00017	--	--	--
Unigene19163_All	241	0.2349	0.475	0.2302	0.313367	0.235	0	0	0.0783333	0.249973	-2.00015	PREDICTED: KRAB-A domain-containing protein 2-like [Acyrthosiphon pisum]	PREDICTED: Acyrthosiphon pisum KRAB-A domain-containing protein 2-like (LOC100574229), miscRNA	SCAN domain-containing protein 3 OS=Homo sapiens GN=SCAND3 PE=2 SV=1
Unigene21196_All	202	0.2803	0.5667	0.2746	0.373867	0.2804	0	0	0.0934667	0.25	-2	--	--	--
Unigene8002_All	236	1.1994	1.6978	1.8806	1.5926	0.72	0	0.4747	0.398233	0.250052	-1.9997	--	--	--
CL4243.Contig1_All	242	0.2339	0.473	0.2292	0.312033	0.2341	0	0	0.0780333	0.25008	-1.99954	--	--	--
Unigene6372_All	272	0.6244	1.4731	1.2238	1.1071	0.6247	0	0.2059	0.276867	0.250083	-1.99952	--	--	--
Unigene1404_All	272	0.6244	0.6313	1.2238	0.8265	0.2082	0	0.4119	0.2067	0.250091	-1.99948	--	--	--
Unigene21327_All	218	1.0388	0	0	0.346267	0.2598	0	0	0.0866	0.250096	-1.99944	--	--	--
Unigene19867_All	200	2.2646	0	0	0.754867	0.5664	0	0	0.1888	0.25011	-1.99936	endonuclease-reverse transcriptase [Bombyx mori]	--	Putative uncharacterized transposon-derived protein F52C9.6 OS=Caenorhabditis elegans GN=F52C9.6 PE=5 SV=1
Unigene20978_All	202	1.1211	0	0	0.3737	0.2804	0	0	0.0934667	0.250111	-1.99936	--	--	--
Unigene1373_All	523	1.732	0	0	0.577333	0.4332	0	0	0.1444	0.250115	-1.99933	4-hydroxyphenylpyruvate dioxygenase [Papilio xuthus]	TSA: Spodoptera exigua comp1995_c0_seq1 transcribed RNA sequence	4-hydroxyphenylpyruvate dioxygenase OS=Bos taurus GN=HPD PE=2 SV=3
Unigene22232_All	214	1.0582	0	0	0.352733	0.2647	0	0	0.0882333	0.250142	-1.99918	--	--	--
CL5757.Contig1_All	721	0.0785	0.1588	0.0769	0.104733	0.0786	0	0	0.0262	0.250159	-1.99908	--	--	--
CL1335.Contig1_All	578	1.1754	3.9612	1.1518	2.09613	0.588	0.3073	0.6783	0.524533	0.250239	-1.99862	--	--	--
CL2326.Contig2_All	1366	1.0361	1.1314	0.4874	0.884967	0.5391	0.0433	0.082	0.221467	0.250254	-1.99853	--	Heliothis subflexa acyltransferase AGPAT6 (AGPAT6) mRNA, complete cds	--
Unigene17640_All	269	0.8418	0.4256	1.2374	0.834933	0.2106	0	0.4164	0.209	0.250319	-1.99816	--	--	--
CL2561.Contig2_All	227	0	0.2522	0.7332	0.328467	0	0	0.2467	0.0822333	0.250355	-1.99795	BmGATA beta isoform 3, partial [Bombyx mori]	TSA: Spodoptera exigua comp11004_c0_seq1 transcribed RNA sequence	Transcription factor BCFI OS=Bombyx mori GN=GATA-B PE=2 SV=1
Unigene3020_All	357	0.9515	1.6033	0.6216	1.0588	0.1587	0.1659	0.4707	0.2651	0.250378	-1.99782	--	--	--
CL441.Contig4_All	1215	4.7062	2.2613	5.3423	4.10327	0.979	0.536	1.5674	1.02747	0.250402	-1.99768	--	64G08_HaBAC_fin, Helicoverpa armigera BAC, pupae DNA	--
Unigene4948_All	3931	2.6356	2.5045	20.8305	8.65687	3.2853	1.8074	1.4106	2.16777	0.25041	-1.99764	hypothetical protein KGM_01756 [Danaus plexippus]	TSA: Spodoptera exigua comp385_c0_seq1 transcribed RNA sequence	Aldehyde dehydrogenase X, mitochondrial OS=Homo sapiens GN=ALDH1B1 PE=1 SV=3
CL3369.Contig2_All	446	0	0.1283	0.3732	0.167167	0	0	0.1256	0.0418667	0.250449	-1.99741	--	--	--
Unigene12881_All	443	71.4383	78.2998	56.9803	68.9061	29.2806	16.1721	6.3219	17.2582	0.25046	-1.99735	acidic lipase [Helicoverpa armigera]	Helicoverpa armigera acidic lipase (Lipa007) mRNA, complete cds	Lipase 3 OS=Drosophila melanogaster GN=Lip3 PE=2 SV=1
Unigene8279_All	1370	1.0744	2.0472	1.3363	1.48597	0.7442	0.0864	0.2862	0.372267	0.250522	-1.99699	hypothetical protein KGM_02367 [Danaus plexippus]	--	--
Unigene3607_All	1541	2.9391	2.7115	5.4721	3.70757	0.8087	0.9606	1.0177	0.929	0.250569	-1.99672	--	43E14_HaBAC_fin, Helicoverpa armigera BAC, pupae DNA	--
CL6574.Contig1_All	536	0.6337	0.5339	2.1736	1.11373	0.1057	0	0.7315	0.279067	0.250569	-1.99672	--	--	--
Unigene6074_All	1041	0.1088	0.055	0.0533	0.0723667	0.0544	0	0	0.0181333	0.250576	-1.99668	hypothetical protein KGM_15670 [Danaus plexippus]	Drosophila mojavensis GI15289 (Dmoj\GI15289), mRNA	Protein strawberry notch OS=Drosophila melanogaster GN=sno PE=1 SV=1
Unigene1244_All	305	1.6706	2.4397	1.8189	1.9764	0.5571	0.1941	0.7346	0.495267	0.25059	-1.9966	--	--	--
Unigene16200_All	1358	0.0834	0.0421	0.0409	0.0554667	0.0417	0	0	0.0139	0.250601	-1.99654	--	--	--
Unigene21935_All	223	1.2694	0	0.7463	0.6719	0.254	0	0.2512	0.1684	0.250633	-1.99635	--	--	--
Unigene21117_All	213	0.2658	1.0749	0.7814	0.707367	0.5319	0	0	0.1773	0.250648	-1.99627	--	--	--
CL5687.Contig1_All	255	2.4422	0.6734	1.3054	1.47367	0.8885	0	0.2197	0.3694	0.250667	-1.99615	--	--	--
CL6713.Contig1_All	907	0.1873	0.2524	2.1408	0.860167	0.1249	0.5222	0	0.2157	0.250765	-1.99559	--	Helicoverpa zea microsatellite locus HzMS3-48 sequence	--
CL4022.Contig1_All	787	0.1439	0.0727	0.0705	0.0957	0.072	0	0	0.024	0.250784	-1.99548	hypothetical protein KGM_13830 [Danaus plexippus]	TSA: Spodoptera exigua comp20560_c0_seq1 transcribed RNA sequence	Histone-lysine N-methyltransferase ash1 OS=Drosophila melanogaster GN=ash1 PE=1 SV=3
Unigene4785_All	888	0.255	0.1289	0.1249	0.1696	0.1276	0	0	0.0425333	0.250786	-1.99547	--	Helicoverpa zea strain SIMRU Lab Zea clone BAC 79L08, complete sequence	--
Unigene20396_All	205	0.2762	0.2792	1.6237	0.726367	0	0	0.5465	0.182167	0.250792	-1.99544	--	--	--
Unigene1855_All	755	0.225	0.6823	0.5878	0.498367	0.3751	0	0	0.125033	0.250886	-1.99489	--	Helicoverpa armigera SINE SE3.5, complete sequence	--
CL5501.Contig2_All	2126	1.2516	1.5346	1.2265	1.33757	0.3197	0.5291	0.1581	0.335633	0.250928	-1.99465	hypothetical protein KGM_14844 [Danaus plexippus]	23L11_HaBAC_fin, Helicoverpa armigera BAC, pupae DNA	Transmembrane protein 18 OS=Homo sapiens GN=TMEM18 PE=1 SV=2
CL2764.Contig8_All	956	0.1184	0.0599	0.058	0.0787667	0.0593	0	0	0.0197667	0.250952	-1.99452	hypothetical protein KGM_17169 [Danaus plexippus]	TSA: Spodoptera exigua comp4149_c0_seq1 transcribed RNA sequence	Adrenodoxin, mitochondrial OS=Homo sapiens GN=FDX1 PE=1 SV=1
CL1180.Contig2_All	1293	1.4011	14.1216	3.3038	6.2755	1.4895	0.5495	2.6858	1.57493	0.250965	-1.99444	unknown secreted protein [Papilio xuthus]	--	Major facilitator superfamily domain-containing protein 9 OS=Mus musculus GN=Mfsd9 PE=2 SV=1
Unigene9406_All	278	1.6292	2.8825	2.7938	2.43517	1.8338	0	0	0.611267	0.251016	-1.99415	lactate dehydrogenase, partial [Mus musculus]	Mus musculus lactate dehydrogenase C (Ldhc), mRNA	L-lactate dehydrogenase C chain OS=Mus musculus GN=Ldhc PE=1 SV=2
CL5407.Contig1_All	436	0.7791	2.6256	0.7635	1.3894	0.3897	0.2716	0.3854	0.3489	0.251116	-1.99358	--	--	--
CL5302.Contig1_All	1120	0.0505	0	0.1486	0.0663667	0	0	0.05	0.0166667	0.25113	-1.99349	hypothetical protein KGM_05443 [Danaus plexippus]	TSA: Spodoptera exigua comp4615_c0_seq1 transcribed RNA sequence	ER membrane protein complex subunit 10 OS=Danio rerio GN=emc10 PE=2 SV=1
Unigene21105_All	385	0.2941	0	0.8646	0.386233	0	0	0.291	0.097	0.251144	-1.99342	--	--	--
Unigene1152_All	384	1.6218	1.4906	2.1671	1.75983	0.4425	0.1542	0.7293	0.442	0.25116	-1.99332	--	--	--
CL4775.Contig2_All	1461	0.5038	3.2909	0.2278	1.34083	0.6203	0.1216	0.2684	0.336767	0.251162	-1.99331	sodium-dependent phosphate transporter [Danaus plexippus]	TSA: Spodoptera exigua comp16440_c0_seq1 transcribed RNA sequence	Vesicular glutamate transporter 3 OS=Danio rerio GN=slc17a8 PE=3 SV=2
Unigene18862_All	624	0.998	1.1007	4.0897	2.0628	0.7262	0.3795	0.4488	0.518167	0.251196	-1.99312	--	--	--
Unigene9683_All	266	0	0.4304	0.4171	0.2825	0.2129	0	0	0.0709667	0.251209	-1.99304	--	--	--
CL981.Contig2_All	397	0.713	2.8836	0.9782	1.52493	0.428	0.2983	0.4233	0.3832	0.25129	-1.99258	--	41P10_HaBAC_fin, Helicoverpa armigera BAC, pupae DNA	--
Unigene12317_All	238	1.4272	1.443	1.8648	1.57833	1.19	0	0	0.396667	0.25132	-1.9924	--	--	--
Unigene19689_All	211	0.8049	1.0851	1.3146	1.0682	0.8054	0	0	0.268467	0.251326	-1.99237	--	--	--
Unigene19839_All	233	2.9157	0.737	0.2381	1.29693	0.2431	0.2541	0.4808	0.326	0.251362	-1.99216	--	41P10_HaBAC_fin, Helicoverpa armigera BAC, pupae DNA	--
Unigene4177_All	1018	0.8898	0.7309	1.0354	0.885367	0.3895	0.0582	0.2201	0.2226	0.251421	-1.99182	--	23L11_HaBAC_fin, Helicoverpa armigera BAC, pupae DNA	--
Unigene8198_All	677	1.2544	2.5364	3.1959	2.3289	0.9203	0.1749	0.6619	0.5857	0.251492	-1.99141	--	--	--
CL3947.Contig1_All	358	8.5395	3.6774	12.5522	8.25637	1.1075	2.15	2.9727	2.07673	0.251531	-1.99119	--	--	--
CL1334.Contig9_All	5170	0.668	0.5204	0.7404	0.642933	0.2629	0.1031	0.1192	0.161733	0.251555	-1.99105	--	--	--
CL3407.Contig3_All	637	2.3108	3.9537	4.0062	3.42357	0.8003	0.4647	1.319	0.861333	0.251589	-1.99086	--	--	--
Unigene7548_All	281	2.4177	1.2222	1.9743	1.8714	0.6047	0.2107	0.598	0.471133	0.251754	-1.98991	--	--	--
Unigene15597_All	558	1.4204	2.1542	0.4971	1.35723	0.406	0.3183	0.3011	0.3418	0.251836	-1.98944	--	--	--
CL4355.Contig4_All	5331	2.793	2.2118	2.8826	2.62913	0.9456	0.5997	0.4413	0.6622	0.25187	-1.98925	--	TSA: Spodoptera exigua comp15313_c0_seq1 transcribed RNA sequence	--
CL2326.Contig4_All	4122	1.0576	3.7354	1.8439	2.2123	0.8657	0.3304	0.4756	0.557233	0.25188	-1.98919	acyltransferase AGPAT6 [Heliothis subflexa]	Heliothis subflexa acyltransferase AGPAT6 (AGPAT6) mRNA, complete cds	1-acyl-sn-glycerol-3-phosphate acyltransferase gamma OS=Homo sapiens GN=AGPAT3 PE=1 SV=1
Unigene2632_All	277	2.657	0	1.402	1.353	1.0224	0	0	0.3408	0.251885	-1.98916	--	Heliothis subflexa clone 89F08 ABC transporter family C protein ABCC3 (ABCC3) gene, partial cds; ABC transporter family C protein ABCC2 (ABCC2) and SMC domain protein (nachbar) genes, complete cds; and ABC transporter family C protein ABCC1 (ABCC1) gene, partial cds	--
CL73.Contig10_All	491	0.1153	0.1166	0.226	0.152633	0.1154	0	0	0.0384667	0.25202	-1.98839	--	Helicoverpa zea strain SIMRU Lab Zea clone BAC 79L08, complete sequence	--
CL5482.Contig2_All	641	1.4131	1.6073	0.5193	1.1799	0.3535	0.2771	0.2621	0.297567	0.252197	-1.98738	--	80K05_HaBAC_fin, Helicoverpa armigera BAC, pupae DNA	--
CL1817.Contig9_All	565	0.1002	0.1013	0.5891	0.263533	0.1003	0	0.0991	0.0664667	0.252214	-1.98728	--	--	--
Unigene13991_All	416	2.5857	1.3759	0.4001	1.4539	0.6808	0.2847	0.1346	0.3667	0.252218	-1.98726	--	--	--
Unigene15867_All	244	1.3921	1.1729	1.1368	1.23393	0.2321	0.2427	0.4591	0.3113	0.252283	-1.98689	--	--	--
Unigene12622_All	249	2.0463	0.6896	0.8912	1.20903	0.2275	0.2378	0.4499	0.305067	0.252323	-1.98666	--	--	--
Unigene14199_All	235	0.2409	1.9486	0.7082	0.9659	0.241	0.252	0.2383	0.243767	0.252373	-1.98637	--	--	--
Unigene14178_All	242	1.1697	0.9461	0.6877	0.9345	0	0.2447	0.4629	0.235867	0.252399	-1.98622	--	--	--
Unigene19887_All	262	2.8091	0.6554	1.694	1.7195	0.6486	0.226	0.4276	0.434067	0.252438	-1.986	--	92N13_HaBAC_fin, Helicoverpa armigera BAC, pupae DNA	--
Unigene1313_All	332	0.8526	1.3793	1.1697	1.13387	0.5118	0.1783	0.1687	0.286267	0.252469	-1.98582	calcineurin-mediated signaling pathway inhibitor DSCR1 [Danaus plexippus]	Bombyx mori mRNA, clone: fufe40P14	Protein sarah OS=Drosophila melanogaster GN=sra PE=1 SV=1
CL2696.Contig2_All	3707	3.0239	1.6213	6.8243	3.82317	1.4058	1.0222	0.4684	0.965467	0.252531	-1.98547	GK12566 [Drosophila willistoni] >gi|194163794|gb|EDW78695.1| GK12566 [Drosophila willistoni]	--	Dentin sialophosphoprotein OS=Homo sapiens GN=DSPP PE=1 SV=2
CL3251.Contig1_All	463	6.1138	2.5962	2.8757	3.8619	1.4681	0.1279	1.3307	0.975567	0.252613	-1.985	--	--	--
CL6776.Contig26_All	4274	0.0132	0.0268	0.0649	0.0349667	0.0265	0	0	0.00883333	0.252622	-1.98495	GJ15386 [Drosophila virilis] >gi|194155952|gb|EDW71136.1| GJ15386 [Drosophila virilis]	TSA: Spodoptera exigua comp15328_c0_seq1 transcribed RNA sequence	ATP-binding cassette sub-family D member 2 OS=Rattus norvegicus GN=Abcd2 PE=2 SV=1
CL4678.Contig1_All	1187	0.8585	0.6269	0.7945	0.759967	0.3818	0.0998	0.0944	0.192	0.252643	-1.98483	--	--	--
CL4157.Contig1_All	251	0.4511	0	0.4421	0.297733	0.2257	0	0	0.0752333	0.252687	-1.98458	--	--	--
Unigene7181_All	1000	3.3402	4.8653	2.2191	3.47487	1.5294	0.7697	0.3361	0.8784	0.252787	-1.98401	putative potassium antiporter CHAC-1 [Danaus plexippus]	11C15_HaBAC_fin, Helicoverpa armigera BAC, pupae DNA	--
Unigene1249_All	476	1.5462	0.962	2.6806	1.7296	0.952	0.1244	0.2353	0.437233	0.252794	-1.98396	putative zinc finger protein 836 [Danaus plexippus]	--	Zinc finger protein 879 OS=Mus musculus GN=Znf879 PE=2 SV=1
Unigene4161_All	1852	0.0611	0	0.0599	0.0403333	0.0306	0	0	0.0102	0.252893	-1.9834	--	--	--
Unigene19898_All	261	1.9522	0.4386	0.2126	0.8678	0.217	0.2269	0.2146	0.2195	0.252938	-1.98314	--	--	--
Unigene1605_All	248	0.4566	2.7696	0.4474	1.22453	0	0.4775	0.4517	0.309733	0.25294	-1.98313	--	--	--
Unigene19971_All	204	1.3876	0.8417	1.0878	1.1057	0	0.2902	0.5491	0.279767	0.253022	-1.98266	--	Heliothis subflexa clone 89F08 ABC transporter family C protein ABCC3 (ABCC3) gene, partial cds; ABC transporter family C protein ABCC2 (ABCC2) and SMC domain protein (nachbar) genes, complete cds; and ABC transporter family C protein ABCC1 (ABCC1) gene, partial cds	--
Unigene19815_All	205	3.0378	1.1169	1.3531	1.83593	1.1052	0.2888	0	0.464667	0.253096	-1.98225	--	--	--
Unigene22190_All	234	1.6936	0.9784	1.1854	1.2858	0.4841	0.253	0.2394	0.3255	0.25315	-1.98194	--	--	--
Unigene1581_All	316	1.6124	2.3548	1.0534	1.67353	0	0.5621	0.709	0.4237	0.253177	-1.98178	--	--	--
CL2514.Contig6_All	1813	1.8736	1.6101	1.1934	1.55903	0.2812	0.1306	0.7724	0.394733	0.253191	-1.9817	hypothetical protein KGM_01989 [Danaus plexippus]	TSA: Spodoptera exigua comp8073_c0_seq1 transcribed RNA sequence	Sideroflexin-1 OS=Ovis aries GN=SFXN1 PE=2 SV=1
Unigene15701_All	223	1.2694	2.5668	2.239	2.02507	0.254	0.531	0.7535	0.512833	0.253243	-1.98141	--	--	--
Unigene15880_All	223	1.2694	1.0267	0.7463	1.01413	0.254	0.2655	0.2512	0.2569	0.25332	-1.98097	--	--	--
CL1393.Contig1_All	852	0	0.0672	0.1953	0.0875	0.0665	0	0	0.0221667	0.253333	-1.98089	hypothetical protein KGM_18856 [Danaus plexippus]	--	--
CL225.Contig9_All	3059	0.6107	0.9917	0.9793	0.860567	0.3518	0.1742	0.1282	0.218067	0.253399	-1.98052	glutamate [NMDA] receptor-associated protein 1 [Bombyx mori] >gi|87248143|gb|ABD36124.1| glutamate receptor Gr1 [Bombyx mori]	TSA: Spodoptera exigua comp1509_c0_seq1 transcribed RNA sequence	Protein lifeguard 1 OS=Bos taurus GN=GRINA PE=2 SV=1
Unigene740_All	485	5.0194	11.5658	0.6863	5.75717	2.803	1.3429	0.231	1.45897	0.253417	-1.98041	--	Helicoverpa zea transposon mariner-like element Hzmar1.3, complete sequence	--
Unigene12816_All	3589	0.2208	0.319	0.2782	0.272667	0.0789	0.066	0.0624	0.0691	0.253423	-1.98038	hypothetical protein KGM_01007 [Danaus plexippus]	TSA: Spodoptera exigua comp12489_c0_seq1 transcribed RNA sequence	Ecto-NOX disulfide-thiol exchanger 1 OS=Homo sapiens GN=ENOX1 PE=1 SV=1
CL2992.Contig3_All	2947	7.8764	3.2242	2.6732	4.59127	3.0176	0.3215	0.1521	1.16373	0.253467	-1.98013	UDP-glycosyltransferase UGT46A4 [Helicoverpa armigera]	Helicoverpa armigera UDP-glycosyltransferase UGT46A4 (UGT46A4) mRNA, complete cds	UDP-glucuronosyltransferase 2B1 OS=Rattus norvegicus GN=Ugt2b1 PE=2 SV=1
CL30.Contig9_All	287	0.5918	0	2.5129	1.0349	0.5921	0	0.1952	0.262433	0.253583	-1.97947	--	--	--
Unigene14660_All	665	0.7662	1.205	1.4182	1.1298	0.2555	0.2671	0.3369	0.2865	0.253585	-1.97946	--	41P10_HaBAC_fin, Helicoverpa armigera BAC, pupae DNA	--
Unigene21169_All	242	0.2339	0.2365	1.3755	0.6153	0.4681	0	0	0.156033	0.253589	-1.97944	--	--	--
CL3344.Contig3_All	373	1.366	2.1484	3.1234	2.2126	0.6074	0.4762	0.6007	0.561433	0.253744	-1.97856	--	--	--
CL5410.Contig3_All	2043	1.9398	1.4009	2.4983	1.94633	0.61	0.4057	0.4661	0.493933	0.253776	-1.97837	--	TSA: Spodoptera exigua comp22058_c0_seq1 transcribed RNA sequence	--
Unigene21886_All	276	1.8461	0.4148	5.2261	2.49567	0.4105	1.2871	0.2029	0.6335	0.25384	-1.97801	--	23L11_HaBAC_fin, Helicoverpa armigera BAC, pupae DNA	--
Unigene10537_All	284	2.7908	0	2.7348	1.84187	0.9972	0.2085	0.1972	0.467633	0.253891	-1.97772	--	41P10_HaBAC_fin, Helicoverpa armigera BAC, pupae DNA	--
CL4903.Contig1_All	322	0.1758	0	0.5169	0.2309	0.1759	0	0	0.0586333	0.253934	-1.97748	--	--	--
Unigene19960_All	201	1.9716	0.2848	0	0.752133	0	0.2946	0.2787	0.1911	0.254077	-1.97666	--	--	--
Unigene2289_All	1031	3.5143	3.5531	2.3138	3.12707	0.8241	0.7466	0.8149	0.7952	0.254296	-1.97542	enhancer of rudimentary [Papilio xuthus]	TSA: Spodoptera exigua comp11128_c0_seq1 transcribed RNA sequence	Enhancer of rudimentary homolog OS=Aedes aegypti PE=3 SV=1
Unigene13824_All	267	3.6046	4.0732	2.4934	3.3904	0.8486	1.1088	0.6293	0.862233	0.254316	-1.97531	--	--	--
Unigene17614_All	211	1.8782	0.8138	1.5776	1.4232	0.8054	0.2806	0	0.362	0.254356	-1.97508	--	--	--
CL6659.Contig3_All	1272	0	0.225	0.1308	0.1186	0	0.0465	0.044	0.0301667	0.254356	-1.97508	--	--	--
Unigene7780_All	238	0.7136	1.2025	0.9324	0.9495	0.476	0.2488	0	0.2416	0.25445	-1.97455	--	--	--
Unigene4233_All	574	0.5918	1.795	1.0632	1.15	0	0	0.8782	0.292733	0.254551	-1.97397	--	--	--
Unigene6250_All	259	0.8743	0.663	1.9278	1.15503	0.4374	0.2286	0.2163	0.2941	0.254625	-1.97356	--	11C15_HaBAC_fin, Helicoverpa armigera BAC, pupae DNA	--
Unigene9261_All	277	1.6351	1.2398	0.4006	1.09183	0.2045	0.4275	0.2022	0.278067	0.254679	-1.97325	hypothetical protein KGM_03094 [Danaus plexippus]	--	--
Unigene21167_All	204	0.555	1.4029	0.2719	0.743267	0.2777	0.2902	0	0.1893	0.254687	-1.97321	--	--	--
CL172.Contig1_All	408	0.4163	1.2626	0.5439	0.740933	0.1388	0.2902	0.1373	0.188767	0.254769	-1.97274	--	--	--
Unigene950_All	305	4.8261	1.126	2.7284	2.8935	0.7429	0	1.4692	0.737367	0.254836	-1.97236	--	--	--
Unigene7938_All	251	0.6767	0.6841	1.3262	0.895667	0.2257	0.2359	0.2232	0.228267	0.254857	-1.97224	--	--	--
CL6592.Contig1_All	217	0	1.5826	0.5113	0.697967	0.261	0.2729	0	0.177967	0.254979	-1.97155	--	--	--
Unigene1942_All	1297	3.4047	3.0892	2.0531	2.849	1.0481	0.9587	0.1727	0.7265	0.255002	-1.97142	peripheral-type benzodiazepine receptor [Danaus plexippus]	TSA: Spodoptera exigua comp857_c0_seq1 transcribed RNA sequence	Translocator protein OS=Mus musculus GN=Tspo PE=2 SV=1
CL3783.Contig1_All	614	0.2766	0.3729	0.0904	0.246633	0.0923	0.0964	0	0.0629	0.255034	-1.97124	--	--	--
CL3388.Contig1_All	2253	0.8795	1.3719	0.9357	1.06237	0.3017	0.2628	0.2486	0.271033	0.255122	-1.97074	--	--	--
Unigene17480_All	381	0.4458	0.1502	1.7473	0.7811	0.1487	0.1554	0.294	0.199367	0.255238	-1.97008	--	--	--
Unigene21750_All	206	0	0	1.0772	0.359067	0.275	0	0	0.0916667	0.255291	-1.96978	hypothetical protein TcasGA2_TC001491 [Tribolium castaneum]	--	--
CL1819.Contig2_All	2163	2.2248	1.5878	0.2821	1.3649	0.3666	0.1095	0.5697	0.3486	0.255403	-1.96915	PREDICTED: molybdopterin synthase catalytic subunit-like [Megachile rotundata]	TSA: Spodoptera exigua comp9065_c0_seq3 transcribed RNA sequence	Molybdopterin synthase catalytic subunit OS=Taeniopygia guttata GN=MOCS2 PE=2 SV=1
Unigene15886_All	222	0.7651	0.5157	1.7493	1.01003	0.2551	0.2667	0.2523	0.258033	0.25547	-1.96877	--	--	--
Unigene848_All	382	3.5569	3.2965	7.1162	4.65653	1.4828	0.62	1.4663	1.1897	0.25549	-1.96866	--	23L11_HaBAC_fin, Helicoverpa armigera BAC, pupae DNA	--
Unigene9563_All	315	1.6175	1.0903	1.5851	1.43097	0	0.5639	0.5334	0.365767	0.255608	-1.96799	--	--	--
Unigene12636_All	205	1.657	0	0.5412	0.732733	0	0.2888	0.2732	0.187333	0.255664	-1.96768	--	--	--
CL4016.Contig1_All	229	3.9556	1.4997	5.0875	3.51427	0.4947	0	2.2014	0.8987	0.255729	-1.96731	--	--	--
Unigene606_All	431	6.1737	4.3826	7.4657	6.00733	0.7885	0.9616	2.8591	1.5364	0.255754	-1.96717	--	--	--
CL2194.Contig4_All	2987	0.2464	0.4791	0.3157	0.347067	0.1517	0.0396	0.075	0.0887667	0.255763	-1.96712	putative vacuole membrane protein [Danaus plexippus]	TSA: Spodoptera exigua comp22130_c0_seq1 transcribed RNA sequence	Vacuole membrane protein 1 OS=Xenopus laevis GN=vmp1 PE=2 SV=1
Unigene11244_All	2560	1.0394	0.1342	0.4768	0.550133	0.2434	0.0694	0.1094	0.140733	0.255817	-1.96682	hypothetical protein KGM_11816 [Danaus plexippus]	TSA: Spodoptera exigua comp9088_c0_seq1 transcribed RNA sequence	Probable serine hydrolase OS=Drosophila melanogaster GN=kraken PE=2 SV=1
Unigene3103_All	1678	2.328	4.4686	3.4384	3.41167	0.9114	0.7057	1.0014	0.872833	0.255838	-1.9667	--	--	--
CL3395.Contig2_All	1777	10.418	9.1157	4.4332	7.98897	2.3907	0.9996	2.7423	2.0442	0.255878	-1.96647	zinc carboxypeptidase A 1 [Danaus plexippus]	TSA: Spodoptera exigua comp1774_c0_seq1 transcribed RNA sequence	Zinc carboxypeptidase A 1 OS=Anopheles gambiae GN=AGAP009593 PE=2 SV=3
CL5443.Contig1_All	524	2.701	1.4201	3.0703	2.39713	1.5134	0.113	0.2138	0.6134	0.255889	-1.96641	--	Helicoverpa armigera clone BAC P3E13 hypothetical protein, GTPase, parathyroid hormone-responsive B1, caspase-1 (Casp-1), and caspase-2 (Casp-2) genes, complete cds; and hypothetical protein gene, partial cds	--
Unigene15699_All	354	1.9191	0.9702	0.9403	1.27653	0.32	0.5018	0.1582	0.326667	0.255901	-1.96634	--	Helicoverpa armigera clone BAC 33J17 cytochrome P450 337B3v1 (CYP337B3v1) gene, complete cds	--
CL150.Contig2_All	2545	0.0222	0.0675	0.0872	0.0589667	0	0.0233	0.022	0.0151	0.256077	-1.96535	--	--	--
CL6469.Contig2_All	1071	0.1586	0.1603	0.1036	0.140833	0.0529	0.0553	0	0.0360667	0.256095	-1.96525	hypothetical protein BRAFLDRAFT_100841 [Branchiostoma floridae] >gi|229274899|gb|EEN45728.1| hypothetical protein BRAFLDRAFT_100841 [Branchiostoma floridae]	--	Myoneurin OS=Xenopus laevis GN=mynn PE=2 SV=1
CL3627.Contig1_All	1290	0.6144	2.0411	0.9891	1.21487	0.3952	0.3213	0.2171	0.3112	0.25616	-1.96488	hypothetical protein KGM_09214 [Danaus plexippus]	Bombyx mori mRNA, clone: ftes13I13	Metaxin-2 OS=Sus scrofa GN=MTX2 PE=2 SV=1
Unigene5359_All	938	0.5432	0.8543	0.9463	0.781267	0.3019	0	0.2986	0.200167	0.256208	-1.96461	--	Drosophila melanogaster clone CH223-25D17, complete sequence	--
Unigene20186_All	248	0.4566	0.2308	2.9081	1.1985	0.4568	0.2387	0.2259	0.307133	0.256265	-1.96429	--	--	--
Unigene19327_All	221	1.2809	0	0.7531	0.678	0	0.2679	0.2534	0.173767	0.256293	-1.96413	--	67K19_SfBAC_fin, Spodoptera frugiperda BAC, egg DNA	--
CL97.Contig2_All	1356	0.0835	0.2955	0.1227	0.167233	0	0.0873	0.0413	0.0428667	0.256328	-1.96393	G protein alpha subunit 73B-like protein [Bombyx mori] >gi|217069564|gb|ACJ83251.1| G protein alpha subunit Galpha73B [Bombyx mori]	TSA: Spodoptera exigua comp10482_c0_seq1 transcribed RNA sequence	Guanine nucleotide-binding protein G(f) subunit alpha OS=Drosophila melanogaster GN=Galpha73B PE=2 SV=1
CL6918.Contig4_All	717	0.1579	0	0.7737	0.310533	0	0.0826	0.1562	0.0796	0.256333	-1.96391	--	Heliothis subflexa clone 89F08 ABC transporter family C protein ABCC3 (ABCC3) gene, partial cds; ABC transporter family C protein ABCC2 (ABCC2) and SMC domain protein (nachbar) genes, complete cds; and ABC transporter family C protein ABCC1 (ABCC1) gene, partial cds	--
CL1498.Contig1_All	450	0.8807	1.6536	1.9725	1.50227	0.6294	0.5263	0	0.385233	0.256435	-1.96334	--	--	--
CL1249.Contig1_All	1413	4.4073	2.5115	3.5336	3.48413	1.3229	0.9219	0.436	0.8936	0.256477	-1.9631	unknown unsecreted protein, partial [Papilio polytes]	TSA: Spodoptera exigua comp6008_c0_seq1 transcribed RNA sequence	Glutamate--cysteine ligase regulatory subunit OS=Mus musculus GN=Gclm PE=2 SV=1
Unigene870_All	347	2.121	7.258	0.3198	3.23293	1.1427	1.0238	0.3228	0.829767	0.256661	-1.96207	--	--	--
Unigene12366_All	383	2.0694	1.7934	0.1448	1.33587	0.4437	0	0.585	0.3429	0.256687	-1.96192	--	41P10_HaBAC_fin, Helicoverpa armigera BAC, pupae DNA	--
CL5964.Contig1_All	452	0.2505	0.6332	1.5956	0.826433	0.2506	0.262	0.1239	0.212167	0.256726	-1.9617	--	--	--
CL2074.Contig3_All	482	0.2349	0.5938	2.4171	1.08193	0.5876	0.2457	0	0.277767	0.256732	-1.96167	--	Helicoverpa armigera strain Bharuch cadherin-like protein resistant allele r9 gene, partial cds	--
Unigene14707_All	1487	3.9976	4.2727	4.4024	4.22423	1.638	0.6371	0.9794	1.08483	0.256812	-1.96122	hypothetical protein KGM_07400 [Danaus plexippus]	--	--
Unigene1827_All	308	1.6543	0.9292	1.8012	1.46157	0.3678	0.5767	0.1819	0.375467	0.256893	-1.96076	--	23L11_HaBAC_fin, Helicoverpa armigera BAC, pupae DNA	--
CL5533.Contig1_All	251	0.2256	0.4561	1.1051	0.5956	0	0.2359	0.2232	0.153033	0.25694	-1.9605	hypothetical protein KGM_09696 [Danaus plexippus]	--	--
CL374.Contig2_All	625	0.9058	0.5495	1.0652	0.840167	0	0.3789	0.2689	0.215933	0.257012	-1.96009	--	--	--
CL2014.Contig3_All	2447	0.4627	0.8421	0.7708	0.691867	0.162	0.0968	0.2747	0.177833	0.257034	-1.95997	--	--	--
CL3702.Contig2_All	4068	4.5926	1.9277	3.123	3.21443	1.2114	0.524	0.7435	0.8263	0.257059	-1.95983	gag-pol polyprotein precursor [Drosophila melanogaster]	TSA: Spodoptera exigua comp27421_c0_seq1 transcribed RNA sequence	--
CL5714.Contig2_All	991	1.5996	3.1767	0.7837	1.85333	0.9145	0.1195	0.3956	0.476533	0.257122	-1.95947	--	Homo sapiens 12 BAC RP11-743I10 (Roswell Park Cancer Institute Human BAC Library) complete sequence	--
CL35.Contig2_All	1307	0.0866	0.219	0.382	0.2292	0.0433	0.0906	0.0429	0.0589333	0.257126	-1.95945	--	Helicoverpa zea strain SIMRU Lab Zea clone BAC 79L08, complete sequence	--
CL5673.Contig4_All	2390	2.0372	3.0655	2.7391	2.61393	1.0191	0.6937	0.3047	0.6725	0.257275	-1.95862	neuropeptide receptor A10 [Bombyx mori] >gi|195946990|dbj|BAG68409.1| neuropeptide receptor A10 [Bombyx mori]	TSA: Spodoptera exigua comp11658_c0_seq1 transcribed RNA sequence	Neuropeptide Y receptor type 2 OS=Pan troglodytes GN=NPY2R PE=2 SV=1
Unigene9004_All	925	2.387	0.9901	0.8996	1.42557	0.6124	0.064	0.4239	0.366767	0.257278	-1.9586	--	--	--
CL5637.Contig2_All	1659	14.981	14.2494	1.5383	10.2562	2.0827	1.2134	4.6255	2.64053	0.257456	-1.9576	putative O-Glycosyl hydrolase family 30 protein [Danaus plexippus]	--	Glucosylceramidase OS=Pongo abelii GN=GBA PE=2 SV=1
CL3187.Contig1_All	1128	9.0843	11.7218	3.8362	8.2141	3.5653	0.8923	1.8869	2.11483	0.257464	-1.95756	hypothetical protein KGM_13187 [Danaus plexippus]	TSA: Spodoptera exigua comp4971_c0_seq3 transcribed RNA sequence	Facilitated trehalose transporter Tret1 OS=Polypedilum vanderplanki GN=Tret1 PE=1 SV=1
CL5901.Contig2_All	362	1.4075	1.7393	0	1.04893	0.1565	0.6542	0	0.270233	0.257627	-1.95665	hypothetical protein KGM_15892 [Danaus plexippus]	--	Activating signal cointegrator 1 complex subunit 2 homolog OS=Dictyostelium discoideum GN=ascc2 PE=3 SV=2
Unigene11278_All	5003	2.7951	2.8145	2.5393	2.7163	0.6114	0.426	1.0636	0.700333	0.257826	-1.95553	hypothetical protein TcasGA2_TC004227 [Tribolium castaneum]	11C15_HaBAC_fin, Helicoverpa armigera BAC, pupae DNA	RNA-directed DNA polymerase from mobile element jockey OS=Drosophila melanogaster GN=pol PE=1 SV=1
CL3635.Contig4_All	5456	0.1245	0.1259	0.2339	0.161433	0.0519	0.0217	0.0513	0.0416333	0.257898	-1.95513	putative phosphatidylinositol-4-phosphate 5-kinase, type II, beta isoform 1 [Danaus plexippus]	TSA: Spodoptera exigua comp11007_c0_seq2 transcribed RNA sequence	Phosphatidylinositol 5-phosphate 4-kinase type-2 alpha OS=Mus musculus GN=Pip4k2a PE=1 SV=1
Unigene8944_All	697	0.9747	1.8067	0.7164	1.16593	0.4063	0.2548	0.2411	0.300733	0.257934	-1.95493	--	--	--
CL3770.Contig1_All	233	0.7289	0.2457	0.9524	0.642333	0.2431	0.2541	0	0.165733	0.258018	-1.95446	--	41B01_HaBAC_fin, Helicoverpa armigera BAC, pupae DNA	--
Unigene12657_All	286	1.1877	1.2008	1.5518	1.31343	0.3961	0.6211	0	0.339067	0.258153	-1.9537	--	--	--
CL4190.Contig2_All	581	1.1693	1.4778	2.6736	1.77357	0.6824	0.3057	0.3856	0.4579	0.25818	-1.95355	hypothetical protein KGM_07537 [Danaus plexippus]	TSA: Spodoptera exigua comp9815_c0_seq1 transcribed RNA sequence	tRNA methyltransferase 112 homolog OS=Bos taurus GN=TRMT112 PE=2 SV=1
Unigene6257_All	315	1.0784	1.8171	1.409	1.43483	0.3596	0.7519	0	0.3705	0.258218	-1.95334	--	--	--
Unigene7314_All	921	1.8441	0.9944	1.5059	1.44813	0.369	0.45	0.3041	0.374367	0.258517	-1.95167	--	--	--
CL499.Contig3_All	3855	1.9973	2.1975	1.5255	1.90677	0.7347	0.3533	0.3923	0.493433	0.25878	-1.9502	pyruvate dehydrogenase kinase [Bombyx mori] >gi|165969955|gb|ABY76060.1| pyruvate dehydrogenase kinase [Bombyx mori]	TSA: Spodoptera exigua comp8115_c0_seq1 transcribed RNA sequence	[Pyruvate dehydrogenase [lipoamide]] kinase, mitochondrial OS=Drosophila melanogaster GN=Pdk PE=2 SV=2
Unigene19190_All	223	1.2694	1.2834	2.4878	1.6802	0.508	0.7965	0	0.434833	0.258799	-1.9501	--	--	--
Unigene1545_All	227	0.4988	1.0086	3.4215	1.64297	0	0.7825	0.4935	0.425333	0.258881	-1.94964	transposase [Bombyx mori]	--	--
CL2895.Contig3_All	2274	3.2863	3.3226	0.6343	2.4144	0.5231	0.4166	0.936	0.625233	0.25896	-1.9492	hypothetical protein KGM_11808 [Danaus plexippus]	--	Sodium-independent sulfate anion transporter OS=Homo sapiens GN=SLC26A11 PE=1 SV=2
Unigene12787_All	245	0.4622	1.1681	2.9437	1.52467	0.2312	0.725	0.2286	0.394933	0.259029	-1.94881	--	--	--
Unigene12941_All	2097	0.054	0.0819	0.1852	0.107033	0	0.0565	0.0267	0.0277333	0.259109	-1.94837	putative transcription factor CP2 [Danaus plexippus]	TSA: Spodoptera exigua comp4269_c0_seq6 transcribed RNA sequence	Transcription factor CP2 OS=Gallus gallus GN=TFCP2 PE=2 SV=1
CL5248.Contig4_All	926	0.9782	0.3091	0.8388	0.7087	0.3058	0.0639	0.1815	0.183733	0.259254	-1.94756	--	12E11_HaBAC_fin, Helicoverpa armigera BAC, pupae DNA	--
CL6822.Contig5_All	1712	1.0913	1.6048	2.0739	1.59	0.5294	0.3804	0.3272	0.412333	0.259329	-1.94714	hypothetical protein KGM_13704 [Danaus plexippus]	TSA: Spodoptera exigua comp8662_c0_seq2 transcribed RNA sequence	Mitochondrial folate transporter/carrier OS=Macaca fascicularis GN=SLC25A32 PE=2 SV=1
CL6544.Contig4_All	1736	2.5763	0.8902	6.0079	3.15813	1.2725	1.0232	0.1613	0.819	0.25933	-1.94714	enoyl-CoA isomerase [Biston betularia]	TSA: Spodoptera exigua comp2885_c0_seq1 transcribed RNA sequence	Delta(3,5)-Delta(2,4)-dienoyl-CoA isomerase, mitochondrial OS=Rattus norvegicus GN=Ech1 PE=1 SV=2
Unigene9396_All	378	1.0484	1.8171	1.1741	1.34653	0.2997	0.1566	0.5927	0.349667	0.259679	-1.9452	--	--	--
Unigene2863_All	4032	6.2624	3.8614	8.3106	6.1448	1.2503	0.9545	2.5839	1.59623	0.25977	-1.94469	--	43E14_HaBAC_fin, Helicoverpa armigera BAC, pupae DNA	--
CL1648.Contig1_All	462	1.8381	2.2301	1.5611	1.87643	0.7356	0	0.7274	0.487667	0.25989	-1.94403	--	--	--
CL2257.Contig2_All	392	0.8665	2.0442	1.1322	1.34763	0.1445	0.9063	0	0.350267	0.259912	-1.9439	--	--	--
CL3916.Contig1_All	335	1.521	0.1709	2.3185	1.3368	0.1691	0.707	0.1672	0.347767	0.260149	-1.94259	--	--	--
CL4084.Contig2_All	222	3.0602	1.8048	1.9992	2.28807	1.786	0	0	0.595333	0.260191	-1.94236	--	--	--
Unigene4129_All	878	0.7093	0.5215	1.5165	0.915767	0.2581	0.2023	0.2552	0.238533	0.260474	-1.94079	unknown unsecreted protein [Papilio xuthus]	--	--
Unigene9488_All	402	1.1266	0.4272	2.2081	1.25397	0.4227	0	0.5573	0.326667	0.260507	-1.94061	--	--	--
Unigene6295_All	470	0.9636	2.0703	0.7082	1.24737	0.7231	0.252	0	0.325033	0.260576	-1.94023	sugar transporter [Papilio xuthus]	TSA: Spodoptera exigua comp22592_c0_seq1 transcribed RNA sequence	Facilitated trehalose transporter Tret1 OS=Bombyx mori GN=Tret1 PE=1 SV=1
CL2763.Contig1_All	295	0	0.5821	0.1881	0.256733	0	0.2007	0	0.0669	0.260582	-1.94019	--	--	--
CL1059.Contig2_All	706	1.4434	0.4054	0.943	0.9306	0.4012	0.1677	0.1587	0.242533	0.26062	-1.93998	--	Helicoverpa armigera diapause hormone and pheromone biosynthesis activating peptide (DH-PBAN) gene, complete cds	--
CL1334.Contig7_All	5238	0.5836	0.2076	0.4131	0.401433	0.119	0.0452	0.1497	0.104633	0.260649	-1.93982	--	--	--
CL1001.Contig2_All	598	3.5975	1.0529	1.5771	2.07583	0.9472	0.396	0.281	0.5414	0.260811	-1.93892	hypothetical protein KGM_08967 [Danaus plexippus]	PREDICTED: Bombus terrestris excitatory amino acid transporter-like (LOC100644042), mRNA	Excitatory amino acid transporter 2 OS=Homo sapiens GN=SLC1A2 PE=1 SV=2
Unigene4349_All	518	2.7323	3.757	1.071	2.5201	1.7496	0.1143	0.1081	0.657333	0.260836	-1.93878	--	--	--
CL3451.Contig1_All	741	8.0986	23.7144	9.2837	13.6989	3.975	3.1961	3.5527	3.5746	0.260941	-1.93821	hypothetical protein KGM_19890 [Danaus plexippus]	--	--
Unigene18926_All	246	1.611	3.0248	0.6766	1.7708	0.6908	0.2407	0.4554	0.4623	0.261068	-1.9375	--	--	--
CL1457.Contig1_All	4383	0.2325	0.2089	0.1519	0.197767	0.0775	0.0135	0.0639	0.0516333	0.261082	-1.93742	abc transporter [Danaus plexippus]	TSA: Spodoptera exigua comp13737_c0_seq1 transcribed RNA sequence	ATP-binding cassette sub-family G member 4 OS=Homo sapiens GN=ABCG4 PE=2 SV=2
Unigene20989_All	200	0.2831	0.5724	0.2774	0.377633	0	0.296	0	0.0986667	0.261276	-1.93635	--	--	--
Unigene17963_All	1015	1.8406	2.6505	1.749	2.08003	0.4464	0.4667	0.7174	0.5435	0.261294	-1.93625	--	--	--
Unigene14125_All	431	3.4152	0.664	1.0297	1.70297	0.5257	0.5495	0.2599	0.445033	0.261328	-1.93606	--	--	--
Unigene21199_All	208	0.2722	0.5504	0.2667	0.3631	0	0.2847	0	0.0949	0.261361	-1.93589	--	--	--
Unigene21218_All	365	1.7062	4.2341	3.0399	2.9934	0.9311	0.6489	0.7673	0.782433	0.261386	-1.93575	--	--	--
Unigene3823_All	1953	2.377	0.0293	1.6192	1.34183	0.4641	0.2729	0.3155	0.350833	0.261458	-1.93535	--	--	--
CL6992.Contig17_All	1584	0.0357	0.0723	0.035	0.0476667	0	0.0374	0	0.0124667	0.261538	-1.9349	PREDICTED: uncharacterized protein LOC100904063 [Metaseiulus occidentalis]	--	--
CL5950.Contig2_All	612	1.7576	2.5252	0.4532	1.57867	0.1851	0.8707	0.183	0.412933	0.261571	-1.93473	cuticular protein RR-2 motif 59-like protein [Antheraea yamamai]	TSA: Spodoptera exigua comp468_c0_seq1 transcribed RNA sequence	Cuticle protein 19.8 OS=Locusta migratoria PE=1 SV=1
Unigene12420_All	377	1.802	1.8219	1.0301	1.55133	0.3005	0.4712	0.4457	0.4058	0.261581	-1.93467	--	--	--
Unigene7874_All	255	0.666	0	1.958	0.874667	0.2221	0.4644	0	0.228833	0.261623	-1.93444	--	--	--
CL225.Contig7_All	1793	1.5156	0.7981	2.6919	1.66853	0.3475	0.4623	0.4998	0.436533	0.261627	-1.93442	glutamate [NMDA] receptor-associated protein 1 [Bombyx mori] >gi|87248143|gb|ABD36124.1| glutamate receptor Gr1 [Bombyx mori]	TSA: Spodoptera exigua comp1509_c0_seq1 transcribed RNA sequence	Protein lifeguard 1 OS=Bos taurus GN=GRINA PE=2 SV=1
CL2296.Contig3_All	1813	4.3093	0.2841	1.1628	1.91873	0.5624	0.8818	0.0618	0.502	0.261631	-1.93439	putative DEAD box ATP-dependent RNA helicase [Danaus plexippus]	TSA: Spodoptera exigua comp1250_c1_seq1 transcribed RNA sequence	Probable ATP-dependent RNA helicase DDX52 OS=Bos taurus GN=DDX52 PE=2 SV=1
Unigene10649_All	359	1.2616	3.0294	1.2363	1.84243	0.6311	0.6597	0.156	0.482267	0.261755	-1.93371	--	--	--
CL4748.Contig1_All	1545	1.7222	5.5201	2.0827	3.10833	0.8066	0.7281	0.9063	0.813667	0.261769	-1.93363	TRAF-type zinc finger domain containing 1 [Danaus plexippus]	Bombyx mori mRNA, clone: fcaL39G20	TRAF-type zinc finger domain-containing protein 1 OS=Homo sapiens GN=TRAFD1 PE=1 SV=1
Unigene3052_All	843	3.2907	1.6296	2.764	2.56143	0.6719	0.2107	1.1295	0.6707	0.261846	-1.93321	--	Helicoverpa armigera SINE SE3.5, complete sequence	--
Unigene18643_All	703	2.1744	2.1169	2.4464	2.2459	0.6446	0.0842	1.0358	0.5882	0.261899	-1.93292	--	--	--
Unigene19134_All	582	1.3618	0.6884	1.7158	1.25533	0.1947	0.4069	0.385	0.328867	0.261976	-1.9325	--	Bicyclus anynana clone BA_Ba84B11, complete sequence	--
CL2815.Contig1_All	1203	0.0941	0.0476	0.0461	0.0626	0	0.0492	0	0.0164	0.261981	-1.93247	hypothetical protein KGM_15043 [Danaus plexippus]	Bombyx mori mRNA, clone: fufe32P04	Golgi-associated PDZ and coiled-coil motif-containing protein OS=Mus musculus GN=Gopc PE=1 SV=1
Unigene18914_All	360	2.2017	0.636	1.3869	1.4082	0	0.3289	0.7779	0.368933	0.261989	-1.93242	--	--	--
CL5298.Contig2_All	1981	5.6871	5.8655	5.769	5.77387	2.1159	1.4047	1.0179	1.51283	0.262014	-1.93228	putative 2-aminoethanethiol dioxygenase [Danaus plexippus]	TSA: Spodoptera exigua comp19240_c0_seq1 transcribed RNA sequence	2-aminoethanethiol dioxygenase OS=Homo sapiens GN=ADO PE=1 SV=2
Unigene17255_All	454	2.1199	2.2694	1.833	2.0741	0.4991	0.3912	0.7402	0.5435	0.262041	-1.93213	--	23L11_HaBAC_fin, Helicoverpa armigera BAC, pupae DNA	--
Unigene21200_All	211	0.5366	0.2713	0.2629	0.356933	0	0.2806	0	0.0935333	0.262047	-1.9321	--	--	--
CL5880.Contig1_All	215	0.5266	0.2662	0.258	0.350267	0	0.2754	0	0.0918	0.262086	-1.93189	--	Forficula auricularia microsatellite EW40 sequence	--
Unigene10907_All	298	1.7098	2.1128	1.3032	1.7086	0.5702	0.3974	0.3759	0.447833	0.262105	-1.93178	--	--	--
Unigene8469_All	1243	2.0496	1.842	2.2316	2.04107	0.6835	0.3811	0.5407	0.5351	0.262167	-1.93144	--	--	--
Unigene2178_All	279	0	0	3.9769	1.32563	0.406	0.6367	0	0.347567	0.262189	-1.93132	--	--	--
CL1941.Contig2_All	1146	1.1362	0.1998	0.5809	0.638967	0.2471	0.2067	0.0489	0.167567	0.262246	-1.93101	--	--	--
CL4376.Contig3_All	736	2.5384	0.9332	1.809	1.7602	0.6157	0.1609	0.6088	0.4618	0.262357	-1.9304	--	Heliothis subflexa clone 89F08 ABC transporter family C protein ABCC3 (ABCC3) gene, partial cds; ABC transporter family C protein ABCC2 (ABCC2) and SMC domain protein (nachbar) genes, complete cds; and ABC transporter family C protein ABCC1 (ABCC1) gene, partial cds	--
Unigene7465_All	716	1.8186	2.7181	1.4722	2.00297	0.712	0.0827	0.7823	0.525667	0.262444	-1.92992	--	--	--
CL4834.Contig2_All	3065	6.1139	3.9965	4.9957	5.03537	1.6078	1.0238	1.3341	1.3219	0.262523	-1.92948	--	92N13_HaBAC_fin, Helicoverpa armigera BAC, pupae DNA	--
CL5096.Contig4_All	276	0	0.4148	0.402	0.272267	0	0.2145	0	0.0715	0.26261	-1.92901	--	80K05_HaBAC_fin, Helicoverpa armigera BAC, pupae DNA	--
Unigene723_All	1381	2.2957	1.7822	1.2453	1.7744	0.4922	0.2572	0.6489	0.4661	0.26268	-1.92862	hypothetical protein TcasGA2_TC009402 [Tribolium castaneum]	--	--
Unigene19909_All	229	2.4722	0.7499	1.4536	1.55857	0.4947	0	0.7338	0.4095	0.262741	-1.92828	--	--	--
CL5953.Contig2_All	408	1.9426	3.367	2.0396	2.44973	0.1388	0.1451	1.6474	0.643767	0.262791	-1.92801	--	--	--
CL1343.Contig2_All	501	0.339	0	0.1107	0.1499	0	0.1182	0	0.0394	0.262842	-1.92773	--	--	--
CL116.Contig2_All	637	15.6422	2.4261	2.9611	7.0098	0.8892	2.8814	1.7586	1.84307	0.262927	-1.92727	--	02A22_HaBAC_fin, Helicoverpa armigera BAC, pupae DNA	--
CL1345.Contig1_All	234	0.9678	2.9353	3.5563	2.48647	0.4841	0.7591	0.7181	0.653767	0.26293	-1.92725	--	--	--
Unigene5126_All	1229	0.2303	0.5589	0.4514	0.413533	0.1844	0.0964	0.0456	0.1088	0.263099	-1.92633	--	Ostrinia nubilalis OnubOR5a gene for odorant receptor, complete cds, clone: 11K16	--
CL6814.Contig1_All	719	0.0787	0.0796	0.1543	0.1042	0	0.0823	0	0.0274333	0.263276	-1.92535	--	--	--
Unigene20889_All	219	0.2585	0.2614	0.5066	0.342167	0	0.2704	0	0.0901333	0.263419	-1.92457	putative toll [Danaus plexippus]	Bombyx mori mRNA, clone: fner39D24	--
CL1849.Contig1_All	1771	1.918	11.506	3.7277	5.71723	2.2708	1.2036	1.0437	1.50603	0.26342	-1.92456	amine oxidase [Danaus plexippus]	TSA: Spodoptera exigua comp2002_c0_seq1 transcribed RNA sequence	Peroxisomal N(1)-acetyl-spermine/spermidine oxidase OS=Mus musculus GN=Paox PE=1 SV=3
CL4607.Contig1_All	351	1.7742	1.7938	0.7903	1.45277	0.3228	0.5061	0.3192	0.3827	0.263428	-1.92452	--	--	--
Unigene11132_All	429	0.9238	2.9353	1.1639	1.67433	0.2641	0.276	0.7834	0.441167	0.263488	-1.92419	--	--	--
Unigene18950_All	389	1.0188	0.8829	1.9966	1.29943	0.2912	0.3044	0.432	0.342533	0.263602	-1.92357	hypothetical protein KGM_03004 [Danaus plexippus]	Bombyx mori mRNA, clone: fwgP06O08	--
Unigene17313_All	256	1.3269	1.7887	2.8172	1.9776	0.6638	0.4626	0.4376	0.521333	0.263619	-1.92347	--	--	--
Unigene12612_All	248	0.4566	1.8464	2.0133	1.43877	0.9136	0	0.2259	0.379833	0.263999	-1.92139	--	--	--
CL2946.Contig1_All	275	2.4704	1.457	0.8069	1.5781	0.412	0.4306	0.4074	0.416667	0.264031	-1.92122	--	--	--
CL4600.Contig2_All	203	0.5578	0	0.5466	0.368133	0	0.2917	0	0.0972333	0.264125	-1.92071	hypothetical protein KGM_09303 [Danaus plexippus]	--	Nischarin OS=Homo sapiens GN=NISCH PE=1 SV=3
CL2526.Contig2_All	1521	2.2333	5.118	3.538	3.62977	1.0055	1.2457	0.626	0.959067	0.264223	-1.92017	guanine deaminase [Aedes aegypti] >gi|108881269|gb|EAT45494.1| AAEL003213-PA [Aedes aegypti]	TSA: Spodoptera exigua comp4611_c0_seq1 transcribed RNA sequence	Guanine deaminase OS=Rattus norvegicus GN=Gda PE=1 SV=1
Unigene11194_All	1811	0.5002	2.9078	0.5208	1.3096	0.0938	0.8827	0.0619	0.346133	0.264305	-1.91973	--	--	--
Unigene9082_All	549	2.7843	0.6256	3.4358	2.2819	0.5159	1.2942	0	0.603367	0.264414	-1.91913	--	--	--
CL5757.Contig6_All	1752	0.0969	0.294	0.095	0.161967	0.0647	0	0.0639	0.0428667	0.264664	-1.91777	hypothetical protein KGM_21765 [Danaus plexippus]	43E14_HaBAC_fin, Helicoverpa armigera BAC, pupae DNA	--
CL4757.Contig1_All	2409	5.6167	9.4091	3.6156	6.2138	2.2102	1.3518	1.3718	1.6446	0.264669	-1.91774	hypothetical protein KGM_15257 [Danaus plexippus]	TSA: Spodoptera exigua comp5593_c0_seq1 transcribed RNA sequence	Sedoheptulokinase OS=Homo sapiens GN=SHPK PE=1 SV=3
CL2924.Contig6_All	235	0	0.2436	0.7082	0.317267	0	0.252	0	0.084	0.264762	-1.91723	--	--	--
Unigene14347_All	293	1.3526	1.3675	0.9467	1.22227	0.3866	0.2021	0.3823	0.323667	0.264809	-1.91698	hypothetical protein KGM_12939 [Danaus plexippus]	--	--
Unigene2031_All	1239	0	0.0462	0.1343	0.0601667	0	0.0478	0	0.0159333	0.26482	-1.91692	--	Helicoverpa armigera diapause hormone and pheromone biosynthesis activating peptide (DH-PBAN) gene, complete cds	--
Unigene10799_All	228	1.9865	1.2552	1.4599	1.5672	0.2484	0.2597	0.737	0.415033	0.264825	-1.91689	--	--	--
Unigene8892_All	271	5.4316	3.3794	3.0707	3.96057	1.0451	0.6554	1.4468	1.0491	0.264886	-1.91655	--	--	--
Unigene13384_All	798	3.6182	3.6581	1.8771	3.05113	1.2777	0.4452	0.7019	0.808267	0.264907	-1.91644	boule protein [Bombyx mori] >gi|95103132|gb|ABF51507.1| BOULE protein [Bombyx mori]	TSA: Spodoptera exigua comp16386_c0_seq1 transcribed RNA sequence	Protein boule-like OS=Macaca fascicularis GN=BOLL PE=2 SV=2
Unigene3527_All	1473	4.6506	4.2745	2.9	3.9417	1.9996	0.5627	0.5704	1.04423	0.26492	-1.91637	--	--	--
Unigene10937_All	240	0.2359	0.477	2.0804	0.9311	0	0.7401	0	0.2467	0.264955	-1.91618	--	--	--
Unigene6536_All	222	1.7851	2.0627	0.9996	1.6158	0.7654	0.2667	0.2523	0.428133	0.264967	-1.91612	--	Helicoverpa armigera clone BAC 18J13 cytochrome P450 337B2v2 (CYP337B2v2) and cytochrome P450 337B1v1 (CYP337B1v1) genes, complete cds	--
Unigene11237_All	2702	0.2724	0.2542	0.2669	0.2645	0.0629	0.0438	0.1036	0.0701	0.265028	-1.91578	hypothetical protein KGM_11816 [Danaus plexippus]	TSA: Spodoptera exigua comp4673_c0_seq1 transcribed RNA sequence	Probable serine hydrolase OS=Drosophila melanogaster GN=kraken PE=2 SV=1
Unigene5814_All	427	5.5686	4.9598	3.5079	4.67877	2.9184	0.2773	0.5247	1.24013	0.265056	-1.91563	--	80K05_HaBAC_fin, Helicoverpa armigera BAC, pupae DNA	--
CL3702.Contig1_All	241	1.1746	1.425	1.8416	1.4804	0.235	0.2457	0.6972	0.392633	0.265221	-1.91473	--	--	--
CL5741.Contig3_All	628	0.9015	1.6406	1.2368	1.25963	0.5412	0.2828	0.1784	0.334133	0.265262	-1.91451	--	92N13_HaBAC_fin, Helicoverpa armigera BAC, pupae DNA	--
Unigene13505_All	852	35.0182	132.214	478.135	215.123	79.1808	45.4488	46.611	57.0802	0.265338	-1.9141	glutathione S-transferase epsilon 4 [Bombyx mori] >gi|154000792|gb|ABS56977.1| glutathione S-transferase 9 [Bombyx mori]	--	Glutathione S-transferase 1 OS=Manduca sexta GN=GST1 PE=2 SV=1
Unigene7660_All	228	1.9865	0.7531	0.9733	1.23763	0.2484	0	0.737	0.328467	0.265399	-1.91377	--	--	--
Unigene3916_All	370	0.153	0	0.4498	0.200933	0	0.16	0	0.0533333	0.265428	-1.91361	--	Bicyclus anynana clone BA_Ba68O14, complete sequence	--
Unigene10686_All	553	0.819	1.7596	1.3042	1.29427	0.6146	0.2141	0.2026	0.343767	0.265607	-1.91263	--	--	--
CL935.Contig10_All	4647	0.0487	0.0862	0.0955	0.0768	0.0244	0.0127	0.0241	0.0204	0.265625	-1.91254	PREDICTED: hypothetical protein LOC100574226 [Acyrthosiphon pisum]	--	Myb/SANT-like DNA-binding domain-containing protein 3 OS=Mus musculus GN=Msantd3 PE=2 SV=1
CL3974.Contig2_All	1393	1.6663	3.2872	1.3541	2.10253	0.9759	0.2975	0.4021	0.5585	0.265632	-1.9125	--	--	--
Unigene7826_All	336	1.348	0.8518	1.6511	1.28363	0.3372	0.3524	0.3334	0.341	0.265652	-1.91239	--	--	--
CL5982.Contig1_All	653	2.5142	0.8766	3.993	2.46127	0.6072	1.2694	0.0858	0.654133	0.265771	-1.91174	--	Heliothis subflexa clone 89F08 ABC transporter family C protein ABCC3 (ABCC3) gene, partial cds; ABC transporter family C protein ABCC2 (ABCC2) and SMC domain protein (nachbar) genes, complete cds; and ABC transporter family C protein ABCC1 (ABCC1) gene, partial cds	--
CL530.Contig11_All	3231	0	0.1594	0.103	0.0874667	0.0351	0	0.0347	0.0232667	0.266006	-1.91047	hypothetical protein KGM_10536 [Danaus plexippus]	--	--
Unigene9313_All	257	1.3217	0.6682	1.2952	1.09503	0.2204	0	0.6538	0.2914	0.266111	-1.9099	--	--	--
CL1896.Contig5_All	216	0.2621	0	1.7979	0.686667	0	0.5482	0	0.182733	0.266117	-1.90987	--	--	--
CL6968.Contig2_All	3746	7.8588	21.499	9.108	12.8219	4.6875	2.7976	2.7513	3.41213	0.266117	-1.90987	hypothetical protein KGM_11835 [Danaus plexippus]	TSA: Spodoptera exigua comp13822_c0_seq1 transcribed RNA sequence	Uncharacterized protein CG7816 OS=Drosophila melanogaster GN=CG7816 PE=2 SV=1
Unigene18727_All	858	2.1115	0.467	2.1984	1.5923	0.4621	0.4831	0.3264	0.423867	0.266198	-1.90943	--	--	--
Unigene3650_All	698	2.9199	1.5581	3.7356	2.73787	0.9738	0.1697	1.0432	0.7289	0.266229	-1.90926	--	11C07_HaBAC_fin, Helicoverpa armigera BAC, pupae DNA	--
Unigene1473_All	305	1.1137	0.3753	2.7284	1.4058	0	0.3883	0.7346	0.3743	0.266254	-1.90912	--	--	--
Unigene1798_All	496	0.1141	0	1.2303	0.448133	0	0.3581	0	0.119367	0.266364	-1.90853	--	--	--
CL5793.Contig1_All	2976	0.8751	1.6156	1.3795	1.29007	0.3426	0.199	0.4894	0.343667	0.266395	-1.90836	myostatin [Danaus plexippus]	TSA: Spodoptera exigua comp24378_c0_seq1 transcribed RNA sequence	Growth/differentiation factor 8 OS=Taurotragus derbianus GN=MSTN PE=2 SV=1
CL2622.Contig1_All	2550	1.4431	0.9428	1.066	1.15063	0.4665	0.2554	0.1977	0.306533	0.266404	-1.90831	chondroitin 4-sulfotransferase [Danaus plexippus]	TSA: Spodoptera exigua comp20068_c0_seq1 transcribed RNA sequence	Carbohydrate sulfotransferase 11 OS=Danio rerio GN=chst11 PE=2 SV=1
Unigene1432_All	263	0.861	1.0882	1.2656	1.0716	0.4307	0	0.4259	0.285533	0.266455	-1.90804	--	--	--
Unigene1651_All	406	0.8367	1.1279	0.6832	0.8826	0	0.2917	0.4139	0.2352	0.266485	-1.90787	--	--	--
Unigene19822_All	336	2.1904	0.3407	0.6604	1.06383	0.6743	0.1762	0	0.2835	0.266489	-1.90785	--	--	--
CL2489.Contig1_All	1660	0.6821	0.1724	0.3008	0.3851	0.0341	0.0713	0.2025	0.102633	0.266511	-1.90773	hypothetical protein KGM_17018 [Danaus plexippus]	TSA: Spodoptera exigua comp5412_c0_seq1 transcribed RNA sequence	Dolichol kinase OS=Bos taurus GN=DOLK PE=2 SV=1
Unigene14285_All	255	0.222	1.7957	1.3054	1.1077	0.6664	0	0.2197	0.295367	0.266649	-1.90699	--	--	--
Unigene10320_All	517	2.6281	1.9928	4.5069	3.0426	1.2052	0.6871	0.5417	0.811333	0.266658	-1.90694	--	--	--
Unigene15894_All	313	1.0853	1.0972	1.2407	1.14107	0.7239	0.1892	0	0.304367	0.266739	-1.9065	--	--	--
Unigene7851_All	236	1.9191	0.4851	3.056	1.82007	0.48	0.5018	0.4747	0.4855	0.266748	-1.90645	--	Heliothis subflexa clone 89F08 ABC transporter family C protein ABCC3 (ABCC3) gene, partial cds; ABC transporter family C protein ABCC2 (ABCC2) and SMC domain protein (nachbar) genes, complete cds; and ABC transporter family C protein ABCC1 (ABCC1) gene, partial cds	--
Unigene12215_All	267	2.3324	12.2196	0.4156	4.9892	0.6364	0	3.3565	1.33097	0.26677	-1.90633	carboxyl/choline esterase [Helicoverpa armigera]	Helicoverpa armigera isolate 02242 carboxyl/choline esterase mRNA, partial cds	--
Unigene12667_All	347	0	0	0.6395	0.213167	0	0.1706	0	0.0568667	0.266771	-1.90633	--	--	--
Unigene6485_All	210	0	0	2.1134	0.704467	0	0.5639	0	0.187967	0.266821	-1.90605	--	--	--
Unigene10995_All	264	0.4289	1.5177	1.2609	1.06917	0.6437	0	0.2122	0.2853	0.266843	-1.90594	--	--	--
CL6950.Contig3_All	342	3.4763	0	4.0554	2.51057	0.6625	0.6925	0.6551	0.670033	0.266885	-1.90571	--	--	--
Unigene10277_All	415	2.1827	1.5172	1.4705	1.72347	0.6824	0.428	0.2699	0.4601	0.266962	-1.90529	--	Bombyx mori mRNA, clone: fcaL24L20	--
CL50.Contig1_All	858	1.9135	0.6004	1.4872	1.3337	0.132	0.414	0.5223	0.3561	0.267002	-1.90508	--	--	--
Unigene18184_All	307	0.3688	1.4916	0.9035	0.9213	0.738	0	0	0.246	0.267014	-1.90501	--	Bombyx mori genomic DNA, chromosome 27, BAC clone:001D20, complete sequence	--
Unigene13497_All	392	9.3875	10.8053	1.4152	7.20267	2.312	3.1719	0.2858	1.92323	0.267017	-1.905	PREDICTED: uncharacterized protein LOC100879344 [Megachile rotundata]	--	Cytochrome b561 domain-containing protein 2 OS=Rattus norvegicus GN=Cyb561d2 PE=2 SV=1
CL471.Contig2_All	1773	6.5778	7.7481	10.1693	8.16507	1.2779	2.8385	2.4326	2.183	0.267359	-1.90315	UDP-glycosyltransferase UGT40D2 [Helicoverpa armigera]	Helicoverpa armigera UDP-glycosyltransferase UGT40D2 (UGT40D2) mRNA, complete cds	2-hydroxyacylsphingosine 1-beta-galactosyltransferase OS=Mus musculus GN=Ugt8 PE=2 SV=2
Unigene12517_All	331	1.7104	1.2105	1.0056	1.30883	0.5134	0.5366	0	0.35	0.267414	-1.90285	--	--	--
Unigene20406_All	214	0.7937	1.3374	1.8147	1.31527	0.7941	0	0.2617	0.351933	0.267576	-1.90198	--	--	--
CL6670.Contig1_All	219	3.1021	6.2728	4.3065	4.56047	2.0692	1.0814	0.5115	1.2207	0.26767	-1.90147	--	31C13_HaBAC_fin, Helicoverpa armigera BAC, pupae DNA	--
CL43.Contig5_All	914	1.7963	0.5636	2.3672	1.5757	0.1239	0.7126	0.429	0.421833	0.267712	-1.90125	--	Helicoverpa armigera clone BAC 33J17 cytochrome P450 337B3v1 (CYP337B3v1) gene, complete cds	--
CL3802.Contig1_All	574	4.8329	10.4705	2.9962	6.09987	1.5789	1.8567	1.4637	1.6331	0.267727	-1.90116	hypothetical protein KGM_01767 [Danaus plexippus]	--	--
Unigene9604_All	493	0.4593	1.161	1.0128	0.8777	0.3447	0.3603	0	0.235	0.267745	-1.90107	--	--	--
Unigene19872_All	218	1.2985	1.8379	1.7814	1.63927	0.2598	0.5432	0.5139	0.438967	0.267782	-1.90087	--	--	--
Unigene22015_All	211	0.8049	0.5425	2.6293	1.32557	0.2685	0	0.7964	0.354967	0.267785	-1.90085	--	--	--
CL792.Contig7_All	1727	0.7212	0.5634	0.0642	0.4496	0.2296	0.0343	0.0973	0.1204	0.267794	-1.90081	hypothetical protein KGM_15522 [Danaus plexippus]	TSA: Spodoptera exigua comp8479_c0_seq1 transcribed RNA sequence	Luciferin 4-monooxygenase OS=Photuris pennsylvanica PE=2 SV=2
CL1334.Contig6_All	5767	0.5203	0.1886	0.6445	0.451133	0.1277	0.0308	0.204	0.120833	0.267844	-1.90054	--	--	--
CL1334.Contig3_All	1357	0.2086	0.0844	0.6541	0.3157	0.1252	0.0873	0.0413	0.0846	0.267976	-1.89982	--	--	--
Unigene14574_All	373	1.6696	2.3018	1.7848	1.91873	0.6074	0.6349	0.3003	0.5142	0.267989	-1.89975	--	--	--
Unigene11455_All	347	3.0999	3.9589	2.0784	3.04573	1.7956	0.1706	0.4843	0.816833	0.268189	-1.89868	cytochrome P450 CYP332A1 [Bombyx mori] >gi|167473197|gb|ABZ81072.1| CYP332A1 [Bombyx mori] >gi|433338872|dbj|BAM73792.1| cytochrome P450 [Bombyx mori] >gi|433338874|dbj|BAM73793.1| cytochrome P450 [Bombyx mori]	35D18_HaBAC_fin, Helicoverpa armigera BAC, pupae DNA	--
CL2290.Contig1_All	466	7.1679	7.984	4.2858	6.47923	1.7017	0.5082	3.0049	1.73827	0.268283	-1.89817	--	41B01_HaBAC_fin, Helicoverpa armigera BAC, pupae DNA	--
Unigene8285_All	647	1.4	0.8847	1.0289	1.10453	0.3502	0.366	0.1731	0.296433	0.268379	-1.89766	--	--	--
Unigene1263_All	242	1.6376	1.1826	0.6877	1.1693	0.2341	0.2447	0.4629	0.3139	0.268451	-1.89727	--	--	--
CL2750.Contig2_All	1083	4.6525	4.8624	6.9667	5.49387	0.6799	1.3668	2.3791	1.47527	0.26853	-1.89685	hypothetical protein KGM_13691 [Danaus plexippus]	TSA: Spodoptera exigua comp16437_c0_seq1 transcribed RNA sequence	Probable pseudouridine-5'-monophosphatase OS=Drosophila melanogaster GN=Gs1l PE=2 SV=2
Unigene18841_All	458	1.7306	3.2494	1.9381	2.30603	0.8657	0.2586	0.7338	0.619367	0.268585	-1.89655	--	--	--
CL6110.Contig16_All	1839	0.0924	0.2179	0.1508	0.1537	0.0308	0.0322	0.0609	0.0413	0.268705	-1.8959	--	12E11_HaBAC_fin, Helicoverpa armigera BAC, pupae DNA	--
Unigene20102_All	225	1.2581	1.7808	0.7397	1.25953	0.5035	0.2631	0.2489	0.3385	0.26875	-1.89566	--	--	--
Unigene64_All	215	7.8996	2.1298	4.6446	4.89133	0.7904	0.5508	2.6052	1.31547	0.268938	-1.89465	--	--	--
CL1101.Contig1_All	2120	7.3972	9.0718	3.3758	6.61493	3.9543	0.6703	0.7134	1.77933	0.268987	-1.89439	putative AMP dependent coa ligase [Danaus plexippus]	TSA: Spodoptera exigua comp3556_c0_seq1 transcribed RNA sequence	Probable 4-coumarate--CoA ligase 3 OS=Dictyostelium discoideum GN=4cl3 PE=3 SV=2
Unigene18864_All	345	2.9538	1.3273	0.6432	1.64143	0.6567	0.3432	0.3247	0.441533	0.268993	-1.89436	--	--	--
CL904.Contig2_All	1153	50.5745	91.4433	47.5865	63.2014	26.4302	10.6811	13.8937	17.0017	0.269008	-1.89428	PREDICTED: methylenetetrahydrofolate reductase-like [Nasonia vitripennis]	TSA: Spodoptera exigua comp8379_c0_seq1 transcribed RNA sequence	Methylenetetrahydrofolate reductase OS=Mus musculus GN=Mthfr PE=2 SV=2
Unigene20132_All	213	0.7974	1.6124	0.5209	0.9769	0	0	0.7889	0.262967	0.269185	-1.89333	--	--	--
Unigene16295_All	567	0.4992	0.7067	1.859	1.02163	0.0999	0.6265	0.0988	0.275067	0.269242	-1.89302	--	--	--
CL1879.Contig2_All	276	2.2564	0.4148	0.402	1.0244	0.4105	0.2145	0.2029	0.275967	0.269393	-1.89221	--	--	--
Unigene8212_All	4659	6.817	4.4843	4.3106	5.20397	1.6291	1.4106	1.1662	1.40197	0.269403	-1.89216	unknown [Pectinophora gossypiella]	Loa loa hypothetical protein (LOAG_04748) mRNA, complete cds	RNA-directed DNA polymerase from mobile element jockey OS=Drosophila melanogaster GN=pol PE=1 SV=1
CL2121.Contig1_All	505	1.4574	1.3601	1.7577	1.52507	0.5608	0.1172	0.5546	0.410867	0.269409	-1.89213	--	--	--
Unigene15109_All	522	9.1103	16.448	13.3911	12.9831	7.0533	2.1551	1.2876	3.49867	0.269478	-1.89176	--	--	--
CL839.Contig4_All	2117	1.8185	2.7849	1.0744	1.8926	0.7492	0.2517	0.5292	0.510033	0.269488	-1.89171	fumarylacetoacetase [Bombyx mori] >gi|87248327|gb|ABD36216.1| fumarylacetoacetate hydrolase isoform A [Bombyx mori]	Bombyx mori genomic DNA, chromosome 2, BAC clone:526E16, complete sequence	Fumarylacetoacetate hydrolase domain-containing protein 2 OS=Bos taurus GN=FAHD2 PE=2 SV=1
CL96.Contig2_All	277	1.8394	0.6199	0.6008	1.02003	0.409	0.2137	0.2022	0.274967	0.269566	-1.89129	--	--	--
CL3451.Contig4_All	1301	14.9259	4.1796	6.9507	8.6854	2.8735	1.1377	3.0137	2.34163	0.269606	-1.89108	PREDICTED: hypothetical protein LOC100119605 [Nasonia vitripennis]	--	--
Unigene18780_All	463	1.9564	1.3599	1.318	1.54477	0.4894	0.6394	0.121	0.4166	0.269685	-1.89065	--	--	--
CL5248.Contig2_All	429	3.4311	1.0674	2.3277	2.2754	0.5281	0.138	1.1751	0.613733	0.269725	-1.89044	--	31C13_HaBAC_fin, Helicoverpa armigera BAC, pupae DNA	--
Unigene17124_All	631	2.0636	1.4514	0.5275	1.3475	0.4488	0.3753	0.2663	0.363467	0.269734	-1.89039	gag-pol polyprotein precursor [Drosophila melanogaster]	--	--
Unigene10244_All	1031	2.1965	1.8321	1.7219	1.91683	0.4945	0.4594	0.5976	0.517167	0.269803	-1.89002	--	--	--
CL3264.Contig1_All	325	1.3936	3.5224	1.5363	2.15077	0.6971	0.1822	0.8617	0.580333	0.269826	-1.8899	--	--	--
Unigene20641_All	231	0.7352	1.2389	1.6811	1.2184	0.2452	0.2563	0.485	0.328833	0.269889	-1.88956	--	--	--
CL6822.Contig2_All	1228	1.9824	1.9577	1.5812	1.84043	0.8764	0.3857	0.2281	0.496733	0.2699	-1.8895	--	Bombyx mori mRNA, clone: fcaL09F04	--
Unigene11243_All	2809	1.4713	0.1834	0.9677	0.874133	0.5041	0.0843	0.1196	0.236	0.269982	-1.88907	hypothetical protein KGM_11816 [Danaus plexippus]	TSA: Spodoptera exigua comp4673_c0_seq1 transcribed RNA sequence	Probable serine hydrolase OS=Drosophila melanogaster GN=kraken PE=2 SV=1
CL4928.Contig1_All	625	0.7247	1.0074	2.0416	1.2579	0.2719	0.5684	0.1792	0.339833	0.270159	-1.88812	--	--	--
CL261.Contig2_All	205	1.1047	1.1169	0.8119	1.01117	0	0	0.8197	0.273233	0.270216	-1.88782	--	--	--
Unigene20245_All	256	0.4423	1.1179	1.7337	1.09797	0.2213	0.2313	0.4376	0.296733	0.270257	-1.8876	hypothetical protein KGM_18148 [Danaus plexippus]	--	--
CL5108.Contig1_All	392	1.8775	2.0442	0.8491	1.59027	0.4335	0	0.8573	0.430267	0.270563	-1.88597	--	--	--
CL2230.Contig2_All	453	3.1244	7.7077	6.3683	5.73347	2.3758	1.0456	1.2365	1.55263	0.270802	-1.88469	hypothetical protein KGM_10360 [Danaus plexippus]	TSA: Spodoptera exigua comp9580_c0_seq1 transcribed RNA sequence	Cytochrome c oxidase assembly protein COX19 OS=Bos taurus GN=COX19 PE=2 SV=1
Unigene8307_All	435	1.0412	0.7895	0.6377	0.8228	0.2604	0.4083	0	0.2229	0.270904	-1.88415	--	--	--
Unigene4398_All	1509	0.6378	0.6448	16.2131	5.8319	2.4024	1.3733	0.9651	1.58027	0.270969	-1.8838	mitochondrial aldehyde dehydrogenase [Bombyx mori] >gi|87248351|gb|ABD36228.1| mitochondrial aldehyde dehydrogenase [Bombyx mori]	TSA: Spodoptera exigua comp8605_c0_seq1 transcribed RNA sequence	Aldehyde dehydrogenase X, mitochondrial OS=Mus musculus GN=Aldh1b1 PE=2 SV=1
CL5315.Contig2_All	1583	1.359	1.4825	1.4018	1.41443	0.6799	0.187	0.2831	0.383333	0.271015	-1.88355	--	--	--
CL766.Contig3_All	788	1.2932	1.598	1.4081	1.4331	0.3594	0.4508	0.3554	0.388533	0.271114	-1.88303	--	31C13_HaBAC_fin, Helicoverpa armigera BAC, pupae DNA	--
Unigene5743_All	654	0.606	0.9627	0.6786	0.7491	0	0.1811	0.4282	0.2031	0.271125	-1.88297	--	41B01_HaBAC_fin, Helicoverpa armigera BAC, pupae DNA	--
Unigene3928_All	1062	0.4265	0.3234	0.0522	0.267367	0.0533	0.1115	0.0527	0.0725	0.271163	-1.88277	--	31C13_HaBAC_fin, Helicoverpa armigera BAC, pupae DNA	--
CL2003.Contig1_All	378	0.4493	0.6057	1.1741	0.743033	0.2997	0.1566	0.1482	0.2015	0.271186	-1.88265	--	--	--
CL1099.Contig3_All	6364	0.3825	0.2698	0.1308	0.261033	0.0623	0.0093	0.1408	0.0708	0.27123	-1.88241	putative VAMP-associated protein [Danaus plexippus]	TSA: Spodoptera exigua comp8021_c0_seq1 transcribed RNA sequence	Vesicle-associated membrane protein/synaptobrevin-binding protein OS=Aplysia californica PE=2 SV=1
Unigene1095_All	348	1.4642	3.2896	0.1594	1.63773	0	0.8507	0.4829	0.444533	0.271432	-1.88134	--	--	--
Unigene19844_All	282	3.2121	1.6238	0.3935	1.74313	0.6026	0.4199	0.3972	0.473233	0.271484	-1.88106	--	--	--
Unigene1709_All	4153	0.0682	0.0965	0.0935	0.0860667	0.0273	0.0428	0	0.0233667	0.271495	-1.881	myeloid zinc finger 1 [Danaus plexippus]	P.dardanus DNA sequence from clone AEPD-10A24, complete sequence	Zinc finger protein 606 OS=Homo sapiens GN=ZNF606 PE=2 SV=1
Unigene9673_All	285	0.9932	1.205	3.6985	1.96557	0.5962	0.4155	0.5896	0.533767	0.271559	-1.88066	--	--	--
CL3884.Contig1_All	342	0.8277	1.3389	2.1088	1.42513	0.4969	0.1731	0.4913	0.3871	0.271624	-1.88032	--	--	--
Unigene20256_All	203	0.8367	0.8459	2.4596	1.38073	0.5581	0.2917	0.2759	0.375233	0.271764	-1.87957	--	--	--
CL3917.Contig1_All	1629	2.6065	2.6704	3.9846	3.08717	1.1127	0.5452	0.8596	0.839167	0.271824	-1.87925	hypothetical protein KGM_06390 [Danaus plexippus]	TSA: Spodoptera exigua comp4601_c0_seq1 transcribed RNA sequence	Uncharacterized protein C20orf24 homolog OS=Mus musculus PE=2 SV=1
CL4988.Contig2_All	926	2.9346	0.8654	2.037	1.94567	0.367	0.1918	1.0283	0.529033	0.271903	-1.87883	--	--	--
CL3482.Contig3_All	1359	16.7884	59.6397	34.6173	37.0151	13.3793	10.7612	6.0587	10.0664	0.271954	-1.87857	hypothetical protein SINV_14368 [Solenopsis invicta]	TSA: Spodoptera exigua comp2259_c0_seq1 transcribed RNA sequence	Transmembrane protein 120 homolog OS=Drosophila melanogaster GN=CG32795 PE=1 SV=1
Unigene20734_All	274	0.8265	1.4623	0.8099	1.0329	0.2067	0.4322	0.2044	0.2811	0.272146	-1.87755	--	--	--
Unigene2983_All	1094	0.6727	0.2093	0.1014	0.3278	0	0.2165	0.0512	0.0892333	0.272219	-1.87716	--	31C13_HaBAC_fin, Helicoverpa armigera BAC, pupae DNA	--
Unigene3626_All	1272	0.089	0.18	0.2181	0.162367	0.0445	0	0.0881	0.0442	0.272223	-1.87714	putative 28 kDa Golgi SNARE protein [Danaus plexippus]	TSA: Spodoptera exigua comp17382_c0_seq1 transcribed RNA sequence	Golgi SNAP receptor complex member 1 OS=Drosophila melanogaster GN=Gos28 PE=2 SV=1
CL894.Contig12_All	3333	0.6794	0.5152	1.0819	0.758833	0.1869	0.2487	0.1849	0.206833	0.272568	-1.87531	carboxyl/choline esterase CCE016a [Helicoverpa armigera]	Helicoverpa armigera clone HaC5s02844 carboxyl/choline esterase mRNA, partial cds	Esterase B1 OS=Culex pipiens GN=B1 PE=3 SV=1
Unigene11131_All	246	1.3808	1.1634	0.9021	1.14877	0.2303	0.4814	0.2277	0.313133	0.272582	-1.87524	--	Helicoverpa armigera clone BAC 18J13 cytochrome P450 337B2v2 (CYP337B2v2) and cytochrome P450 337B1v1 (CYP337B1v1) genes, complete cds	--
CL5235.Contig2_All	372	1.0653	1.3848	0.8948	1.11497	0.7613	0	0.1506	0.303967	0.272624	-1.87502	--	--	--
Unigene1640_All	250	0.6794	0.9158	0.8876	0.8276	0.4531	0	0.224	0.2257	0.272716	-1.87453	--	--	--
CL2895.Contig2_All	2240	0.9604	3.0153	1.6098	1.86183	0.8092	0.2643	0.4501	0.507867	0.272778	-1.8742	hypothetical protein KGM_11808 [Danaus plexippus]	Bombyx mori mRNA, clone: fe8d53K07	Sodium-independent sulfate anion transporter OS=Homo sapiens GN=SLC26A11 PE=1 SV=2
Unigene12718_All	271	0.8356	0.6336	2.4566	1.3086	0.209	0.6554	0.2067	0.357033	0.272836	-1.87389	--	41P10_HaBAC_fin, Helicoverpa armigera BAC, pupae DNA	--
CL4908.Contig6_All	508	2.4518	0	0	0.817267	0.669	0	0	0.223	0.272861	-1.87376	--	--	--
Unigene19319_All	259	2.1859	2.21	0.4284	1.6081	0.6561	0.2286	0.4325	0.439067	0.273034	-1.87285	--	--	--
Unigene19212_All	308	1.4705	1.3009	1.9813	1.58423	0.3678	0.3845	0.5456	0.432633	0.273087	-1.87257	hypothetical protein EAG_01386 [Camponotus floridanus]	--	--
CL4399.Contig2_All	536	1.0562	1.1747	1.656	1.29563	0.4227	0.2209	0.418	0.353867	0.273123	-1.87238	--	--	--
Unigene7811_All	287	0.9863	0.9972	2.3196	1.43437	0.3947	0	0.7807	0.3918	0.273152	-1.87222	hypothetical protein KGM_02634 [Danaus plexippus]	--	--
CL1837.Contig1_All	700	0.1618	0.3271	0.3963	0.295067	0.1618	0	0.08	0.0806	0.273159	-1.87219	--	35D18_HaBAC_fin, Helicoverpa armigera BAC, pupae DNA	--
Unigene9096_All	523	1.0825	1.8605	2.2276	1.72353	0.7581	0.2264	0.4284	0.470967	0.273256	-1.87167	--	--	--
CL6037.Contig1_All	2309	1.2995	2.4542	0.8409	1.53153	0.6624	0.2051	0.3881	0.418533	0.273277	-1.87156	putative Mitochondrial 2-oxoglutarate/malate carrier protein [Danaus plexippus]	TSA: Spodoptera exigua comp13350_c0_seq1 transcribed RNA sequence	Mitochondrial 2-oxoglutarate/malate carrier protein OS=Bos taurus GN=SLC25A11 PE=1 SV=3
CL6754.Contig1_All	224	3.2856	4.5996	0.4953	2.7935	1.0115	0.5286	0.7502	0.763433	0.273289	-1.8715	--	--	--
Unigene10892_All	288	0.5897	2.1862	1.541	1.43897	0.1967	0.2056	0.7779	0.3934	0.273391	-1.87096	--	31C13_HaBAC_fin, Helicoverpa armigera BAC, pupae DNA	--
Unigene18972_All	275	1.4411	2.2896	0.8069	1.51253	0.6179	0.2153	0.4074	0.413533	0.273404	-1.87089	--	--	--
Unigene18481_All	893	2.4725	4.4227	1.6774	2.85753	1.8395	0.0663	0.4391	0.781633	0.273534	-1.87021	hypothetical protein KGM_12856 [Danaus plexippus]	--	Ommochrome-binding protein OS=Manduca sexta PE=1 SV=1
Unigene1383_All	286	1.1877	1.6011	2.3277	1.7055	0.5942	0.414	0.3917	0.466633	0.273605	-1.86983	--	--	--
Unigene5460_All	314	2.3439	2.9166	2.6502	2.6369	1.2627	0.1886	0.7135	0.7216	0.273655	-1.86957	--	Heliothis subflexa clone 89F08 ABC transporter family C protein ABCC3 (ABCC3) gene, partial cds; ABC transporter family C protein ABCC2 (ABCC2) and SMC domain protein (nachbar) genes, complete cds; and ABC transporter family C protein ABCC1 (ABCC1) gene, partial cds	--
Unigene15744_All	288	2.3589	1.7887	2.3116	2.15307	0.59	0.2056	0.9724	0.589333	0.273718	-1.86924	--	--	--
CL4390.Contig3_All	1334	2.7161	3.6472	1.913	2.75877	0.8917	0.577	0.7978	0.7555	0.273854	-1.86852	--	--	--
Unigene19932_All	206	2.4734	0	0.5386	1.004	0.8249	0	0	0.274967	0.273871	-1.86843	--	--	--
CL3759.Contig1_All	604	2.437	0	1.0104	1.14913	0.5627	0.1961	0.1855	0.314767	0.273917	-1.86819	--	--	--
CL5754.Contig1_All	663	1.1955	0.777	1.1715	1.048	0.1709	0.2679	0.4224	0.287067	0.273919	-1.86818	--	--	--
Unigene13590_All	466	1.8223	1.7196	1.3096	1.61717	0.6078	0	0.7212	0.443	0.273936	-1.86809	putative ankyrin 2,3/unc44 [Danaus plexippus]	--	Zinc finger protein 782 OS=Homo sapiens GN=ZNF782 PE=2 SV=1
Unigene18993_All	320	0.8846	0.5366	1.2136	0.878267	0.177	0.3701	0.175	0.2407	0.274063	-1.86742	--	--	--
Unigene188_All	393	0.7203	0.1456	0.7058	0.5239	0.2883	0	0.1425	0.1436	0.274098	-1.86724	--	--	--
CL4525.Contig1_All	200	0.5661	1.7172	1.9417	1.40833	0.5664	0.5921	0	0.386167	0.274201	-1.86669	--	--	--
CL6796.Contig20_All	1482	0.955	0.618	1.3476	0.973533	0.4586	0.04	0.3024	0.267	0.274259	-1.86639	hypothetical protein KGM_19782 [Danaus plexippus]	11C07_HaBAC_fin, Helicoverpa armigera BAC, pupae DNA	Omega-amidase NIT2 OS=Xenopus tropicalis GN=nit2 PE=2 SV=1
CL3009.Contig1_All	1611	2.6005	1.4212	3.1337	2.38513	0.6329	0.8086	0.5215	0.654333	0.274338	-1.86597	hypothetical protein KGM_04841 [Danaus plexippus]	Bombyx mori mRNA, clone: fe8d45J07	TLD domain-containing protein KIAA1609 homolog OS=Gallus gallus GN=RCJMB04_14k7 PE=2 SV=1
Unigene5996_All	1673	0.8798	1.2659	2.4539	1.5332	0.5417	0.3185	0.4018	0.420667	0.274372	-1.8658	--	--	--
Unigene17083_All	361	0.1568	1.5856	1.8441	1.1955	0	0.9841	0	0.328033	0.27439	-1.8657	--	23L11_HaBAC_fin, Helicoverpa armigera BAC, pupae DNA	--
CL2373.Contig1_All	709	0.559	0.1615	5.0078	1.90943	0.3196	1.2526	0	0.524067	0.274462	-1.86532	--	--	--
Unigene9294_All	305	1.485	1.126	3.456	2.02233	1.1143	0	0.5509	0.555067	0.274468	-1.86529	--	--	--
CL1981.Contig1_All	1142	0.347	0.8019	0.4858	0.5449	0.1488	0.1037	0.1962	0.149567	0.274485	-1.8652	--	--	--
Unigene4402_All	597	0.0948	0.2876	0.6505	0.3443	0.1898	0	0.0938	0.0945333	0.274567	-1.86477	--	41P10_HaBAC_fin, Helicoverpa armigera BAC, pupae DNA	--
CL6931.Contig16_All	1806	0.4389	0.3803	0.7987	0.5393	0.1255	0.1639	0.1551	0.148167	0.274739	-1.86387	--	92N13_HaBAC_fin, Helicoverpa armigera BAC, pupae DNA	--
Unigene3771_All	1904	7.9688	25.5832	9.7901	14.4474	4.5814	4.9444	2.3829	3.96957	0.274761	-1.86375	sorbitol dehydrogenase [Bombyx mori]	TSA: Spodoptera exigua comp1737_c0_seq1 transcribed RNA sequence	Sorbitol dehydrogenase OS=Macaca fascicularis GN=SORD PE=2 SV=3
CL6993.Contig1_All	1118	0.0506	1.4847	1.836	1.12377	0.152	0.4237	0.3507	0.3088	0.27479	-1.8636	PREDICTED: molybdopterin synthase catalytic subunit-like [Megachile rotundata]	TSA: Spodoptera exigua comp9065_c0_seq3 transcribed RNA sequence	Molybdopterin synthase catalytic subunit OS=Taeniopygia guttata GN=MOCS2 PE=2 SV=1
Unigene14153_All	267	1.0602	0.6431	1.4545	1.0526	0.4243	0.4435	0	0.289267	0.274812	-1.86349	--	--	--
CL3361.Contig4_All	2543	0.3562	0.2926	0.829	0.4926	0	0.1863	0.2203	0.135533	0.275139	-1.86177	jagunal [Papilio xuthus]	TSA: Spodoptera exigua comp5101_c0_seq1 transcribed RNA sequence	Protein jagunal OS=Drosophila pseudoobscura pseudoobscura GN=jagn PE=3 SV=1
CL43.Contig4_All	953	2.198	0.4805	2.8525	1.84367	0.2377	0.9319	0.3526	0.5074	0.275212	-1.86138	--	--	--
CL5855.Contig1_All	677	1.6725	1.3528	2.1306	1.71863	0.3347	0.1749	0.9101	0.473233	0.275354	-1.86064	predicted protein [Culex quinquefasciatus] >gi|167875063|gb|EDS38446.1| predicted protein [Culex quinquefasciatus]	--	--
Unigene9447_All	321	0.8818	0.3566	3.2837	1.50737	0.3529	0.3689	0.5235	0.4151	0.275381	-1.8605	--	--	--
CL4979.Contig3_All	1796	10.9067	2.1353	14.5489	9.19697	4.9831	1.0879	1.5282	2.53307	0.275424	-1.86027	hypothetical protein CAPTEDRAFT_131867, partial [Capitella teleta] >gi|443728233|gb|ELU14664.1| hypothetical protein CAPTEDRAFT_101542, partial [Capitella teleta]	--	Zinc finger CCHC domain-containing protein 24 OS=Mus musculus GN=Zcchc24 PE=2 SV=1
Unigene792_All	569	3.2834	1.1066	2.4375	2.27583	0.3982	0.1041	1.3782	0.626833	0.27543	-1.86024	--	--	--
Unigene19722_All	202	1.1211	1.4168	0.5493	1.02907	0.2804	0.2931	0.2773	0.2836	0.27559	-1.85941	--	--	--
CL1443.Contig5_All	2960	9.6014	6.42	4.8168	6.94607	3.8272	0.8001	1.1165	1.9146	0.275638	-1.85915	--	11C07_HaBAC_fin, Helicoverpa armigera BAC, pupae DNA	--
CL3870.Contig4_All	1163	3.6996	3.2975	6.1059	4.36767	1.3637	0.6109	1.6375	1.20403	0.27567	-1.85899	hypothetical protein KGM_06711 [Danaus plexippus]	TSA: Spodoptera exigua comp19030_c0_seq1 transcribed RNA sequence	Group XIIA secretory phospholipase A2 OS=Mus musculus GN=Pla2g12a PE=2 SV=2
Unigene20033_All	218	1.5582	2.8882	1.2724	1.90627	0.5197	0.5432	0.5139	0.5256	0.275722	-1.85871	--	--	--
Unigene1236_All	568	1.5948	1.0077	2.1488	1.58377	0.4986	0.417	0.3945	0.4367	0.275735	-1.85865	--	--	--
Unigene9608_All	248	0.4566	1.3848	0.6711	0.8375	0.2284	0.2387	0.2259	0.231	0.275821	-1.8582	trypsin, partial [Heliothis virescens]	Heliothis virescens isolate T67a7 trypsin mRNA, partial cds	Trypsin CFT-1 OS=Choristoneura fumiferana PE=1 SV=1
Unigene20317_All	226	0.501	0.5065	1.7183	0.9086	0.7519	0	0	0.250633	0.275846	-1.85807	--	--	--
Unigene21097_All	230	1.2307	0.9955	0.4824	0.902867	0.2463	0.2574	0.2435	0.249067	0.275862	-1.85798	--	--	--
CL5809.Contig8_All	734	0.617	1.3257	0.907	0.9499	0.1543	0.4033	0.2289	0.262167	0.275994	-1.85729	--	Spodoptera frugiperda microsatellite Stv_Spf1860 sequence	--
CL35.Contig1_All	2501	0.0679	0.2746	0.1553	0.165933	0.0453	0.0473	0.0448	0.0458	0.276014	-1.85718	hypothetical protein KGM_12127 [Danaus plexippus]	TSA: Spodoptera exigua comp5936_c0_seq1 transcribed RNA sequence	Protein FAM107B OS=Homo sapiens GN=FAM107B PE=2 SV=1
CL2585.Contig2_All	2123	6.6934	10.8115	4.0765	7.1938	2.5614	0.8646	2.5328	1.98627	0.276108	-1.85669	hypothetical protein KGM_22305 [Danaus plexippus]	TSA: Spodoptera exigua comp23887_c0_seq1 transcribed RNA sequence	Motile sperm domain-containing protein 2 OS=Homo sapiens GN=MOSPD2 PE=1 SV=1
CL3279.Contig2_All	450	36.9878	114.732	27.6155	59.7785	19.0069	25.657	4.8544	16.5061	0.276121	-1.85663	hypothetical protein KGM_08933 [Danaus plexippus]	--	Prismalin-14 OS=Pinctada margaritifera PE=1 SV=1
Unigene20252_All	282	1.0038	1.2179	2.9509	1.7242	0.4017	0.6299	0.3972	0.476267	0.276225	-1.85609	--	--	--
CL4320.Contig1_All	428	1.3228	0.9362	2.0739	1.4443	0.397	0.2767	0.5235	0.399067	0.276305	-1.85567	--	--	--
CL536.Contig1_All	619	1.6463	0.0925	2.9576	1.56547	0.9151	0.3826	0	0.432567	0.276318	-1.8556	hypothetical protein KGM_11327 [Danaus plexippus]	PREDICTED: Meleagris gallopavo ankyrin repeat domain 13B (ANKRD13B), mRNA	Ankyrin repeat domain-containing protein 13B OS=Mus musculus GN=Ankrd13b PE=2 SV=1
Unigene1903_All	1792	0.5687	0.8624	0.8978	0.7763	0.2529	0.2974	0.0938	0.2147	0.276568	-1.85429	--	92N13_HaBAC_fin, Helicoverpa armigera BAC, pupae DNA	--
CL1892.Contig2_All	211	0.8049	0.8138	1.3146	0.977767	0	0.2806	0.5309	0.2705	0.276651	-1.85386	--	--	--
Unigene1811_All	2602	0.9573	4.5536	0.9808	2.1639	0.5007	0.4779	0.818	0.598867	0.276753	-1.85333	hypothetical protein TcasGA2_TC005322 [Tribolium castaneum]	23L11_HaBAC_fin, Helicoverpa armigera BAC, pupae DNA	SET and MYND domain-containing protein 4 OS=Homo sapiens GN=SMYD4 PE=2 SV=3
Unigene14338_All	269	0.6314	0.8511	0.8249	0.769133	0.2106	0.2201	0.2082	0.212967	0.276892	-1.85261	--	--	--
Unigene12614_All	245	0.9243	0.9345	1.5851	1.14797	0	0.725	0.2286	0.317867	0.276895	-1.85259	--	Helicoverpa armigera E-cadherin (E-cadherin) gene, partial cds	--
Unigene12024_All	908	2.7434	1.7651	1.1609	1.8898	0.6238	0.3912	0.5552	0.5234	0.276961	-1.85225	--	--	--
CL5298.Contig3_All	2361	6.9778	6.7639	7.9186	7.2201	2.735	1.6551	1.6132	2.0011	0.277157	-1.85123	putative 2-aminoethanethiol dioxygenase [Danaus plexippus]	TSA: Spodoptera exigua comp19240_c0_seq1 transcribed RNA sequence	2-aminoethanethiol dioxygenase OS=Homo sapiens GN=ADO PE=1 SV=2
Unigene4434_All	422	0.6708	1.0851	1.1832	0.9797	0.2685	0.2806	0.2655	0.271533	0.27716	-1.85121	--	23L11_HaBAC_fin, Helicoverpa armigera BAC, pupae DNA	--
CL1087.Contig1_All	1059	0	3.5673	4.0862	2.55117	1.2302	0.8386	0.0529	0.707233	0.27722	-1.8509	midgut carboxypeptidase 2 [Danaus plexippus]	TSA: Spodoptera exigua comp7527_c0_seq1 transcribed RNA sequence	Zinc carboxypeptidase A 1 OS=Drosophila melanogaster GN=CG17633 PE=2 SV=1
CL5900.Contig1_All	3599	4.5461	7.4272	4.3778	5.45037	2.7228	1.2503	0.5603	1.51113	0.277254	-1.85072	solute carrier family 39 [Culex quinquefasciatus] >gi|167872393|gb|EDS35776.1| solute carrier family 39 [Culex quinquefasciatus]	TSA: Spodoptera exigua comp8651_c0_seq1 transcribed RNA sequence	Zinc transporter ZIP11 OS=Xenopus tropicalis GN=slc39a11 PE=2 SV=1
Unigene7637_All	288	3.1452	3.1799	1.541	2.62203	1.7701	0.4112	0	0.7271	0.277304	-1.85046	--	Helicoverpa zea strain SIMRU Lab Zea clone BAC 79L08, complete sequence	--
CL593.Contig1_All	686	0.9078	0.5841	0.8896	0.793833	0.2477	0.0863	0.3266	0.2202	0.277388	-1.85002	--	--	--
Unigene3259_All	1765	8.051	28.8627	10.7183	15.8773	4.6855	5.7363	2.7927	4.40483	0.277429	-1.84981	sorbitol dehydrogenase [Bombyx mori]	TSA: Spodoptera exigua comp1737_c0_seq1 transcribed RNA sequence	Sorbitol dehydrogenase OS=Macaca fascicularis GN=SORD PE=2 SV=3
[truncated: 9,039 more rows]
