# Supplementary material for: Targeting insect mitochondrial complex I for plant protection
Source: Plant Biotechnol J. 2016 Mar 17;14(9):1925–35. doi: 10.1111/pbi.12553 (PMC5069633; doi:10.1111/pbi.12553)
Supplement: Supplementary file 4 — Table S3 List of downregulated genes that encode mitochondria localized proteins in Helicoverpa armigera fed with 35S::dsHaNV2 cotton leaves. [file PBI-14-1925-s001.xlsx]

## Sheet: 工作表1
Table S3. List of down-regulated genes that encode mitochondria localized proteins in H. armigera fed with 35S::dsHaNV2 cotton leaves.
Gene ID	Length (bp)	FPKM_WT_1	FPKM_WT_2	FPKM_WT_3	AVG_WT	FPKM_NV2_1	FPKM_NV2_2	FPKM_NV2_3	AVG_NV2	R=AVG_NV2/AVG_WT	Log2(R)	Nr-annotation
respiratory chain and energy production
CL5491.Contig1_All	1782	1252.4	332.159	768.497	784.352	210.998	365.351	500.652	359	0.457703	-1.12752	cytochrome b
Unigene18532_All	770	2.2793	2.6018	2.3056	2.39557	2.6483	0	0	0.882767	0.3685	-1.44026	cytochrome b
CL2056.Contig3_All	1458	16.2697	22.1418	16.9324	18.448	9.4017	2.1117	4.1875	5.23363	0.283697	-1.81758	Cytochrome c oxidase copper chaperone
CL2212.Contig1_All	1281	5.7454	6.5237	5.3702	5.87977	6.0579	0	0	2.0193	0.343432	-1.5419	Cytochrome c oxidase subunit 1
Unigene13643_All	704	4.7446	3.8214	4.807	4.45767	4.4253	0	0	1.4751	0.330913	-1.59548	Cytochrome c oxidase subunit 3
CL2212.Contig3_All	294	5.7769	4.4779	5.2836	5.17947	6.3579	0	0	2.1193	0.409173	-1.28922	cytochrome c oxidase subunit I
CL2284.Contig1_All	621	4.376	4.6086	4.5561	4.51357	5.7464	0	0	1.91547	0.42438	-1.23657	cytochrome c oxidase subunit II
Unigene1358_All	265	0.8545	0.864	2.5122	1.41023	0.6412	0.4469	0.6341	0.574067	0.407072	-1.29664	cytochrome oxidase biogenesis protein
Unigene70_All	3238	2.6052	1.3081	1.4392	1.78417	1.0321	0.4023	0.9514	0.795267	0.445736	-1.16574	Electron transfer flavoprotein-ubiquinone oxidoreductase, mitochondrial
CL1485.Contig1_All	640	11.4997	107.144	55.6509	58.0983	26.5515	14.4321	34.1324	25.0387	0.430971	-1.21434	NADH dehydrogenase [ubiquinone] 1 alpha subcomplex subunit 5
Unigene15159_All	1179	1.4886	2.1361	1.694	1.7729	1.7776	0	0	0.592533	0.334217	-1.58114	NADH-ubiquinone oxidoreductase
Unigene8460_All	921	2.6432	1.9888	2.289	2.307	1.5375	0	0	0.5125	0.22215	-2.17039	NADH-ubiquinone oxidoreductase
Unigene20076_All	311	1.6383	2.5767	0.3568	1.52393	1.6392	0	0	0.5464	0.358546	-1.47977	NADH-ubiquinone oxidoreductase chain 2
Unigene13793_All	353	1.9246	2.2701	0.943	1.71257	2.2465	0	0	0.748833	0.437258	-1.19344	NADH-ubiquinone oxidoreductase chain 4
Unigene20056_All	342	1.4898	2.8452	0.9733	1.76943	0.9937	0	0	0.331233	0.187197	-2.41737	NADH-ubiquinone oxidoreductase chain 5
Unigene1081_All	407	1.5301	2.2502	1.3631	1.71447	1.9484	0	0	0.649467	0.378816	-1.40043	NADH-ubiquinone oxidoreductase chain 6
CL6617.Contig1_All	804	6.0557	4.9123	5.1061	5.35803	6.6929	0	0	2.23097	0.416378	-1.26403	ATP synthase F0 subunit 6
CL3807.Contig1_All	578	12.4394	30.303	15.645	19.4625	5.5859	6.7608	15.6989	9.34853	0.480337	-1.05788	ATPase inhibitor-like protein
CL6884.Contig2_All	2832	3.4584	13.0768	6.014	7.5164	4.1402	3.0942	4.015	3.7498	0.498882	-1.00323	ATP-binding cassette sub-family B member 10, mitochondrial
CL2110.Contig2_All	2986	3.3748	3.2012	3.7158	3.4306	2.466	1.1302	0.469	1.35507	0.394994	-1.3401	ATP-binding cassette sub-family B member 7, mitochondrial
CL2110.Contig1_All	3040	0.7449	0.3389	0.4745	0.519433	0.354	0.0974	0.129	0.193467	0.372457	-1.42485	ATP-binding cassette sub-family B member 7, mitochondrial
Redox
CL2764.Contig6_All	957	0.1183	0.1196	0.058	0.0986333	0.0592	0	0.0585	0.0392333	0.39777	-1.33	Adrenodoxin, mitochondrial
CL2764.Contig3_All	979	0.347	0.8185	1.1334	0.7663	0.3471	0.2419	0.2861	0.2917	0.38066	-1.39342	Adrenodoxin, mitochondrial
CL2764.Contig5_All	982	0.9224	2.8561	2.4293	2.06927	1.0383	0.6632	0.3993	0.700267	0.338413	-1.56314	Adrenodoxin, mitochondrial
CL2764.Contig7_All	869	0.0651	0.0659	0.0638	0.0649333	0.0652	0	0	0.0217333	0.334702	-1.57905	Adrenodoxin, mitochondrial
CL2764.Contig8_All	956	0.1184	0.0599	0.058	0.0787667	0.0593	0	0	0.0197667	0.250952	-1.99452	Adrenodoxin, mitochondrial
Unigene6878_All	1200	6.1332	9.2536	4.8543	6.74703	4.2954	1.9736	3.5008	3.2566	0.482671	-1.05089	Adrenodoxin, mitochondrial
CL548.Contig1_All	645	73.9053	73.6563	70.8736	72.8117	41.3627	24.6013	21.3628	29.1089	0.399784	-1.32271	Thioredoxin
CL4898.Contig3_All	1976	0.9741	0.4635	0.3931	0.610233	0.2867	0.03	0.1134	0.143367	0.234937	-2.08965	Thioredoxin, mitochondrial
CL4898.Contig1_All	1358	0.1251	0	0.1226	0.0825667	0.0417	0	0	0.0139	0.168349	-2.57047	Thioredoxin, mitochondrial
Transport and Signaling
CL362.Contig4_All	1598	0.496	2.6506	0.6249	1.25717	0.5671	0.5558	0.5608	0.561233	0.446427	-1.1635	Histidine triad nucleotide-binding protein 2, mitochondrial
CL445.Contig28_All	1542	1.2483	1.1878	3.166	1.86737	1.1755	0.7679	0.6538	0.865733	0.463612	-1.10901	Histidine triad nucleotide-binding protein 2, mitochondrial
CL445.Contig15_All	2388	0.4504	0.1918	0.4646	0.368933	0.0712	0.0248	0.3049	0.133633	0.362215	-1.46508	Histidine triad nucleotide-binding protein 2, mitochondrial
CL445.Contig5_All	1576	0.1078	0.0726	0.1056	0.0953333	0.0359	0	0.0355	0.0238	0.24965	-2.00202	Histidine triad nucleotide-binding protein 2, mitochondrial
Unigene16535_All	1788	38.6292	36.1745	32.517	35.7736	15.523	7.2189	11.5282	11.4234	0.319324	-1.64691	Intramitochondrial sorting protein family member
CL2113.Contig1_All	1068	2.0674	6.9137	5.5062	4.8291	2.0154	1.4414	2.4125	1.95643	0.405134	-1.30353	Mimitin, mitochondrial
Unigene5631_All	2016	0.1404	0.0568	0.0826	0.0932667	0.0281	0	0.0834	0.0371667	0.398499	-1.32735	mitochondrial 2-oxodicarboxylate carrier
Unigene3636_All	2012	0.0844	0.1991	0.1103	0.131267	0	0.0294	0.0278	0.0190667	0.145251	-2.78338	mitochondrial 2-oxodicarboxylate carrier
Unigene4250_All	2069	0.5473	0.664	0.3754	0.5289	0.2738	0.0572	0.1354	0.155467	0.293943	-1.76639	mitochondrial 2-oxodicarboxylate carrier
CL6595.Contig1_All	377	2.2525	1.8219	0.4415	1.5053	1.3522	0.1571	0.4457	0.651667	0.432915	-1.20784	Mitochondrial 2-oxoglutarate/malate carrier protein
CL6037.Contig4_All	2276	1.2188	1.2574	0.4388	0.971667	0.4729	0.1821	0.3691	0.341367	0.351321	-1.50914	Mitochondrial 2-oxoglutarate/malate carrier protein
CL6037.Contig3_All	2277	2.7598	2.3378	1.1939	2.09717	1.1443	0.416	0.5166	0.6923	0.330112	-1.59897	Mitochondrial 2-oxoglutarate/malate carrier protein
CL6037.Contig1_All	2309	1.2995	2.4542	0.8409	1.53153	0.6624	0.2051	0.3881	0.418533	0.273277	-1.87156	Mitochondrial 2-oxoglutarate/malate carrier protein
CL6595.Contig2_All	376	2.2585	2.8924	2.8034	2.65143	0.7532	0.4724	0.7448	0.6568	0.247715	-2.01325	Mitochondrial 2-oxoglutarate/malate carrier protein
CL6037.Contig2_All	2163	0.4711	0.1588	3.1035	1.24447	0.2619	0.1916	0.1295	0.194333	0.156158	-2.67892	Mitochondrial 2-oxoglutarate/malate carrier protein
CL2716.Contig3_All	2132	3.0803	1.9867	3.1486	2.73853	1.1424	0.972	0.9458	1.02007	0.372486	-1.42474	mitochondrial carrier protein
CL2716.Contig1_All	472	2.279	2.1828	4.1138	2.85853	2.0401	1.7562	0.4747	1.42367	0.498041	-1.00566	Mitochondrial carrier protein
Unigene2664_All	1686	0.2686	0.0679	1.2833	0.539933	0.2016	0.1054	0.3987	0.235233	0.435671	-1.19869	Mitochondrial coenzyme A transporter
Unigene4808_All	3465	5.6859	4.9392	2.0174	4.21417	2.3377	1.0594	1.8913	1.7628	0.418303	-1.25738	Mitochondrial coenzyme A transporter
Unigene2681_All	1568	0.3611	0.6206	1.1676	0.716433	0.1084	0.3776	0.2501	0.245367	0.342484	-1.54589	Mitochondrial coenzyme A transporter
CL6028.Contig2_All	4042	0.3502	0.4532	0.3157	0.373033	0.2102	0.0879	0.0554	0.117833	0.315879	-1.66256	mitochondrial dicarboxylate carrier
CL6028.Contig1_All	3976	0.3275	0.2879	0.2093	0.2749	0.1282	0.0149	0.0141	0.0524	0.190615	-2.39127	mitochondrial dicarboxylate carrier
CL6822.Contig3_All	2390	2.2977	2.1315	1.6017	2.0103	1.0428	0.2725	0.7968	0.704033	0.350213	-1.5137	Mitochondrial folate transporter/carrier
Unigene14416_All	1857	4.9693	5.8873	6.0646	5.6404	1.9522	1.1478	2.2019	1.7673	0.313329	-1.67425	Mitochondrial folate transporter/carrier
CL6822.Contig5_All	1712	1.0913	1.6048	2.0739	1.59	0.5294	0.3804	0.3272	0.412333	0.259329	-1.94714	Mitochondrial folate transporter/carrier
CL7021.Contig2_All	975	0.6968	2.0547	0.3983	1.04993	0.5229	0.5465	0.1149	0.394767	0.375992	-1.41123	mitochondrial import inner membrane translocase
CL7021.Contig1_All	987	0.3442	0.5219	0.3935	0.419867	0.1722	0.12	0.1702	0.154133	0.367101	-1.44575	mitochondrial import inner membrane translocase
CL4439.Contig3_All	2997	3.8158	4.0871	2.2213	3.37473	2.1924	0.8495	1.8316	1.6245	0.481371	-1.05478	Mitochondrial import receptor subunit TOM40 homolog
CL5327.Contig1_All	1351	0.3771	0.5508	0.7802	0.569367	0.2935	0.0877	0.1658	0.182333	0.320239	-1.64278	Mitochondrial pyruvate carrier
CL5327.Contig2_All	1308	1.0388	1.9255	1.1452	1.36983	0.0866	0.8148	0.0856	0.329	0.240175	-2.05784	Mitochondrial pyruvate carrier
CL3919.Contig3_All	2052	3.2556	2.2873	5.0287	3.52387	0.4417	1.6158	1.2283	1.09527	0.310814	-1.68588	Mitochondrial pyruvate carrier
CL3919.Contig1_All	1994	0.2555	0.2584	0.5008	0.338233	0.0568	0.0891	0.1405	0.0954667	0.282251	-1.82495	Mitochondrial pyruvate carrier
CL1972.Contig4_All	2207	0.9491	1.997	0.6787	1.20827	0.8213	0.4829	0.4568	0.587	0.48582	-1.04151	Mitochondrial pyruvate carrier
Unigene2645_All	1293	0.3065	0.3099	0.1287	0.248367	0.219	0.1374	0	0.1188	0.478325	-1.06394	Mitochondrial pyruvate carrier
Unigene4130_All	1805	1.2546	0.8245	1.5982	1.22577	0.1883	0.328	0.1552	0.223833	0.182607	-2.45319	Mitochondrial pyruvate carrier
CL1972.Contig1_All	1847	0.5517	0.4649	1.0513	0.6893	0.0307	0.1603	0.1516	0.1142	0.165675	-2.59357	Mitochondrial pyruvate carrier
CL5439.Contig2_All	1214	5.0365	10.1842	4.2042	6.47497	5.7856	1.3168	2.1685	3.0903	0.477269	-1.06713	mitochondrial ribosome recycling factor
CL1563.Contig3_All	1160	1.3665	2.0724	1.1	1.51297	1.0254	0.5615	0.4346	0.673833	0.445372	-1.16692	mTERF domain-containing protein 1, mitochondrial
CL5343.Contig1_All	262	0	2.1847	0	0.728233	0	0.452	0	0.150667	0.206893	-2.27304	NAD-dependent protein deacylase sirtuin-5, mitochondrial
CL2273.Contig1_All	1072	0.3169	1.0145	0.207	0.5128	0.3699	0.0552	0.2613	0.2288	0.446178	-1.16431	S-adenosylmethionine mitochondrial carrier protein homolog
CL2273.Contig2_All	1724	0.2955	0.664	0.354	0.437833	0.23	0.1374	0.1624	0.1766	0.40335	-1.3099	S-adenosylmethionine mitochondrial carrier protein homolog
Unigene4029_All	3039	9.5009	10.7735	6.6814	8.98527	5.573	1.8509	4.4972	3.9737	0.442246	-1.17708	slowmo protein
Unigene10296_All	1956	8.4805	10.2129	10.8629	9.8521	3.7357	3.6324	2.205	3.19103	0.323894	-1.62641	slowmo protein
CL3976.Contig1_All	1523	0.9665	1.4657	1.3842	1.27213	0.967	0.2333	0.2942	0.498167	0.391599	-1.35255	Solute carrier family
CL3976.Contig2_All	1750	1.8116	3.8595	1.1096	2.26023	0.6797	0.4737	0.9282	0.693867	0.306989	-1.70374	Solute carrier family
CL589.Contig8_All	3594	0.5198	2.8508	0.4322	1.2676	0.2994	0.3295	0.2182	0.282367	0.222757	-2.16646	Solute carrier family
Unigene18248_All	879	11.5289	16.8005	11.8024	13.3773	9.4728	4.1763	5.9262	6.5251	0.487775	-1.03571	Transmembrane protein 11, mitochondrial
CL1350.Contig8_All	3082	0.2388	0.2229	0.18	0.2139	0.1287	0.0192	0.1636	0.103833	0.485429	-1.04267	Tricarboxylate transport protein
CL1350.Contig3_All	3110	0.2002	0.1472	0.0892	0.145533	0.1093	0	0.072	0.0604333	0.415254	-1.26793	Tricarboxylate transport protein
CL1350.Contig12_All	3108	0.2914	0.1842	0.232	0.235867	0.1276	0.0381	0.1262	0.0973	0.412521	-1.27746	Tricarboxylate transport protein
CL1350.Contig9_All	3087	0.2568	0.2596	0.2157	0.244033	0.0734	0.0384	0.1633	0.0917	0.375768	-1.41208	Tricarboxylate transport protein
CL1350.Contig4_All	3129	0.2895	0.2195	0.1596	0.222867	0.0724	0.0189	0.1432	0.0781667	0.350733	-1.51156	Tricarboxylate transport protein
CL1350.Contig11_All	3140	0.4688	0.2917	0.265	0.341833	0.0902	0.0377	0.107	0.0783	0.229059	-2.12621	Tricarboxylate transport protein
Metabolism
Unigene9832_All	1868	2.6367	4.4431	2.7323	3.2707	2.3955	1.2045	1.1394	1.5798	0.483016	-1.04986	[Pyruvate dehydrogenase [acetyl-transferring]]-phosphatase 1, mitochondrial
CL499.Contig3_All	3855	1.9973	2.1975	1.5255	1.90677	0.7347	0.3533	0.3923	0.493433	0.25878	-1.9502	[Pyruvate dehydrogenase [lipoamide]] kinase, mitochondrial
CL6938.Contig1_All	4825	0.3051	0.3084	0.5634	0.3923	0.2113	0.135	0.1509	0.165733	0.422466	-1.24309	2-amino-3-ketobutyrate coenzyme A ligase, mitochondrial
CL3791.Contig1_All	558	12.378	0.1026	12.2289	8.2365	9.6436	2.4405	0	4.02803	0.489047	-1.03196	2-oxoisovalerate dehydrogenase subunit beta, mitochondrial
CL335.Contig6_All	3232	1.6291	1.5762	0.5321	1.2458	0.8237	0.1649	0.6066	0.531733	0.426821	-1.2283	3-hydroxyisobutyryl-coenzyme A hydrolase, mitochondrial
CL335.Contig4_All	2298	1.355	1.6439	0.4345	1.14447	0.6409	0.1546	0.6094	0.4683	0.409186	-1.28917	3-hydroxyisobutyryl-coenzyme A hydrolase, mitochondrial
CL335.Contig5_All	3203	1.9089	4.5748	3.5507	3.3448	1.3617	1.1091	1.1367	1.2025	0.359513	-1.47588	3-hydroxyisobutyryl-coenzyme A hydrolase, mitochondrial
CL1487.Contig2_All	1186	0.3819	2.4614	0.3274	1.0569	0.7642	0.1498	0.2834	0.399133	0.377645	-1.4049	3-ketoacyl-CoA thiolase, mitochondrial
CL1487.Contig3_All	349	0	1.1481	0	0.3827	0.1623	0	0	0.0541	0.141364	-2.82251	3-ketoacyl-CoA thiolase, mitochondrial
CL763.Contig1_All	556	3.7675	5.6621	4.1907	4.5401	3.0563	1.5974	0.3022	1.65197	0.363861	-1.45854	3-ketoacyl-CoA thiolase, mitochondrial
CL763.Contig2_All	1339	10.1897	25.3493	10.7723	15.4371	12.3524	4.245	5.8146	7.47067	0.483942	-1.04709	3-ketoacyl-CoA thiolase, mitochondrial
CL1902.Contig4_All	2743	0.5366	0.3547	1.6585	0.849933	0.4956	0.4101	0.2859	0.3972	0.467331	-1.09748	4-aminobutyrate aminotransferase, mitochondrial
CL1902.Contig3_All	2758	0.1437	0.1245	0.1609	0.143033	0.0411	0.0644	0.0406	0.0487	0.34048	-1.55436	4-aminobutyrate aminotransferase, mitochondrial
CL1902.Contig7_All	2867	0.0395	0.0399	0.1355	0.0716333	0.0395	0.0207	0	0.0200667	0.28013	-1.83583	4-aminobutyrate aminotransferase, mitochondrial
CL62.Contig1_All	1634	47.5017	87.9953	39.8257	58.4409	37.0573	12.5012	37.33	28.9628	0.495592	-1.01278	Acyl-Coa dehydrogenase
Unigene16553_All	2186	44.3122	58.3387	26.3176	42.9895	23.8648	18.1201	17.9362	19.9737	0.464618	-1.10588	Acyl-CoA synthetase family member 2, mitochondrial
CL2456.Contig2_All	3213	11.3122	11.5084	5.767	9.5292	6.2584	2.7089	4.4628	4.4767	0.469788	-1.08992	Acyl-CoA synthetase family member 3, mitochondrial
Unigene3106_All	2349	0.9158	1.657	0.8975	1.15677	0.4582	0.731	0.4531	0.547433	0.473244	-1.07934	Alanine-glyoxylate aminotransferase 2, mitochondria
Unigene3861_All	2665	0.3187	0.6443	0.2706	0.4112	0.1488	0.1777	0.2312	0.1859	0.452091	-1.14531	Alanine-glyoxylate aminotransferase 2, mitochondria
Unigene4948_All	3931	2.6356	2.5045	20.8305	8.65687	3.2853	1.8074	1.4106	2.16777	0.25041	-1.99764	Aldehyde dehydrogenase X, mitochondrial
Unigene2880_All	1098	0.3094	0.2085	0.1516	0.223167	0	0.1618	0.102	0.0879333	0.394025	-1.34364	Choline dehydrogenase, mitochondrial
Unigene3017_All	1876	0.0905	0.0305	0.0887	0.0699	0	0.0316	0.0299	0.0205	0.293276	-1.76967	Choline dehydrogenase, mitochondrial
Unigene2087_All	1034	0.2738	0.1107	0.1073	0.163933	0	0.0573	0.0542	0.0371667	0.226718	-2.14103	Choline dehydrogenase, mitochondrial
Unigene17203_All	641	0.8832	0	1.1251	0.669433	0	0.0924	0	0.0308	0.0460091	-4.44194	Choline dehydrogenase, mitochondrial
CL5680.Contig3_All	1846	12.0527	17.0539	17.5809	15.5625	11.7521	5.0035	6.1292	7.62827	0.49017	-1.02865	d-2-hydroxyglutarate dehydrogenase, mitochondrial-like
Unigene10305_All	929	2.072	1.2323	1.4332	1.57917	0.8536	0.5736	0.7235	0.7169	0.453974	-1.13932	D-beta-hydroxybutyrate dehydrogenase, mitochondrial
CL6544.Contig2_All	2039	5.0256	1.7124	13.1416	6.62653	3.0558	2.1778	0.6043	1.94597	0.293663	-1.76777	Delta(3,5)-Delta(2,4)-dienoyl-CoA isomerase, mitochondrial
CL6544.Contig4_All	1736	2.5763	0.8902	6.0079	3.15813	1.2725	1.0232	0.1613	0.819	0.25933	-1.94714	Delta(3,5)-Delta(2,4)-dienoyl-CoA isomerase, mitochondrial
Unigene3597_All	2369	2.7005	0.3141	8.4774	3.83067	1.339	1.2996	0.2128	0.950467	0.24812	-2.01089	Delta(3,5)-Delta(2,4)-dienoyl-CoA isomerase, mitochondrial
CL6544.Contig6_All	606	22.6082	3.4003	50.0762	25.3616	7.5711	7.914	1.4789	5.65467	0.222962	-2.16513	Delta(3,5)-Delta(2,4)-dienoyl-CoA isomerase, mitochondrial
CL6544.Contig3_All	1611	5.201	0.3553	13.8436	6.46663	1.9338	2.1317	0.0348	1.36677	0.211357	-2.24225	Delta(3,5)-Delta(2,4)-dienoyl-CoA isomerase, mitochondrial
CL5709.Contig2_All	1448	54.1117	78.1106	87.4307	73.2177	47.0592	11.2447	17.5618	25.2886	0.345389	-1.53371	Enoyl-CoA delta isomerase 2, mitochondrial
CL5454.Contig1_All	527	0.2149	0.1086	0.7369	0.353467	0.1075	0.1124	0.1063	0.108733	0.30762	-1.70078	Frataxin, mitochondrial
CL4494.Contig1_All	696	0.8134	4.0298	2.2319	2.35837	1.6277	0.9358	0.4024	0.988633	0.419203	-1.25428	Glycine cleavage system H protein, mitochondrial
CL6550.Contig2_All	1793	10.9565	27.4223	10.7056	16.3615	5.0862	1.7502	6.8414	4.55927	0.278659	-1.84343	GTP:AMP phosphotransferase, mitochondrial
CL739.Contig3_All	2855	24.4699	56.9984	34.6079	38.6921	20.4154	15.3258	14.6161	16.7858	0.43383	-1.2048	Hydroxyacyl-coenzyme A dehydrogenase
CL544.Contig1_All	1121	0.202	0.3064	0.0495	0.185967	0.0505	0	0	0.0168333	0.090518	-3.46565	Hydroxymethylglutaryl-CoA lyase
CL544.Contig3_All	1292	4.2942	3.6771	1.8893	3.28687	2.1044	0.9624	1.5174	1.52807	0.464901	-1.10501	Hydroxymethylglutaryl-CoA lyase
CL2542.Contig3_All	1308	0.0433	0.175	0.1272	0.115167	0.0866	0	0.0856	0.0574	0.498408	-1.0046	Isochorismatase domain containing protein
CL4832.Contig2_All	863	1.4432	1.5918	1.2214	1.4188	0.722	0.343	0.5841	0.5497	0.38744	-1.36795	Isochorismatase domain containing protein
CL2542.Contig4_All	1301	3.0026	4.7516	2.8144	3.52287	1.4803	0.7282	1.2485	1.15233	0.327101	-1.61219	Isochorismatase domain containing protein
CL4832.Contig1_All	418	4.0632	7.2576	2.7871	4.70263	1.6261	0.5666	1.072	1.08823	0.231409	-2.11148	Isochorismatase domain containing protein
CL2542.Contig1_All	1176	0	0.146	0.0943	0.0801	0	0	0.0476	0.0158667	0.198086	-2.3358	Isochorismatase domain containing protein
CL4226.Contig1_All	3154	0.6641	1.4337	0.6508	0.9162	0.5747	0.3004	0.2131	0.362733	0.395911	-1.33675	Isocitrate dehydrogenase [NAD] subunit alpha, mitochondrial
CL4226.Contig2_All	3008	0.207	0.2093	0.2213	0.212533	0.1318	0.1181	0.0559	0.101933	0.479611	-1.06006	Isocitrate dehydrogenase [NAD] subunit alpha, mitochondrial
CL4226.Contig3_All	2980	0.6459	2.1705	0.3909	1.0691	0.8554	0.3378	0.3383	0.5105	0.477504	-1.06641	Isocitrate dehydrogenase [NAD] subunit alpha, mitochondrial
CL1338.Contig6_All	1628	1.8083	2.9182	1.4994	2.0753	1.7049	0.6546	0.4817	0.947067	0.456352	-1.13178	Isocitrate dehydrogenase [NAD] subunit gamma 1, mitochondrial
CL1338.Contig7_All	2122	6.3497	5.4757	6.0131	5.94617	2.4558	1.6741	3.8274	2.65243	0.446075	-1.16464	Isocitrate dehydrogenase [NAD] subunit gamma 1, mitochondrial
CL1338.Contig5_All	1622	3.3159	2.3644	2.702	2.7941	1.1524	0.7301	1.4158	1.09943	0.393484	-1.34562	Isocitrate dehydrogenase [NAD] subunit gamma 1, mitochondrial
Unigene5907_All	2280	6.2822	5.6988	6.2291	6.07003	4.4967	1.2984	3.0217	2.93893	0.484171	-1.04641	L-2-hydroxyglutarate dehydrogenase, mitochondrial
Unigene4331_All	5535	0.2046	0.3413	0.2706	0.272167	0.1126	0.1391	0.1214	0.124367	0.45695	-1.12989	Methylcrotonoyl-CoA carboxylase subunit alpha, mitochondrial
Unigene5959_All	4750	0.5244	0.711	0.4672	0.567533	0.2266	0.1371	0.4009	0.254867	0.449078	-1.15496	Methylcrotonoyl-CoA carboxylase subunit alpha, mitochondrial
Unigene5628_All	5522	0.3998	0.4354	0.4521	0.4291	0.1846	0.2252	0.1319	0.180567	0.420803	-1.24878	Methylcrotonoyl-CoA carboxylase subunit alpha, mitochondrial
CL4792.Contig2_All	3366	1.211	0.9353	1.5987	1.24833	0.5553	0.4222	0.8819	0.6198	0.496502	-1.01013	Methylmalonyl-CoA carboxyltransferase 12S subunit
CL4792.Contig4_All	2597	0.327	0.6171	0.5768	0.506967	0.3272	0	0.3235	0.2169	0.427839	-1.22486	Methylmalonyl-CoA carboxyltransferase 12S subunit
CL4792.Contig1_All	3165	2.2538	2.8032	3.2953	2.7841	1.1812	0.3554	1.9821	1.1729	0.421285	-1.24713	Methylmalonyl-CoA carboxyltransferase 12S subunit
Unigene4398_All	1509	0.6378	0.6448	16.2131	5.8319	2.4024	1.3733	0.9651	1.58027	0.270969	-1.8838	mitochondrial aldehyde dehydrogenase
Unigene5443_All	1891	1.467	1.241	23.8515	8.85317	2.6659	1.1272	0.7109	1.50133	0.169582	-2.55995	mitochondrial aldehyde dehydrogenase
Unigene4498_All	1704	2.0599	1.6124	31.9386	11.8703	3.4571	1.2161	0.9204	1.86453	0.157076	-2.67047	mitochondrial aldehyde dehydrogenase
CL6849.Contig6_All	3220	4.4658	4.8706	23.2937	10.8767	5.0486	4.4498	4.801	4.76647	0.438227	-1.19025	mitochondrial aldehyde dehydrogenase
CL6849.Contig5_All	3286	1.0165	0.9406	19.2635	7.07353	1.9306	0.7388	0.6477	1.1057	0.156315	-2.67747	mitochondrial aldehyde dehydrogenase
Unigene18692_All	602	0.7523	1.3311	1.4745	1.18597	0.4705	0.3934	0.4652	0.443033	0.373563	-1.42058	Mitochondrial cardiolipin hydrolase
CL534.Contig4_All	1274	55.6363	73.6379	26.084	51.7861	29.4776	15.8478	26.5552	23.9602	0.462677	-1.11192	Mo-molybdopterin cofactor sulfurase
CL6735.Contig2_All	2490	37.7654	84.3643	51.779	57.9696	35.4191	20.9251	29.6032	28.6491	0.49421	-1.0168	NADPH-specific isocitrate dehydrogenase
CL5776.Contig1_All	672	2.0219	2.7257	0.3302	1.6926	1.6858	0	0.7502	0.812	0.479735	-1.05969	Peptide deformylase, mitochondrial
Unigene10183_All	1116	406.545	571.979	582.961	520.495	273.776	134.439	300.287	236.167	0.453736	-1.14007	Phospholipid hydroperoxide glutathione peroxidase, mitochondrial
CL285.Contig2_All	2133	0.9024	0.7782	0.6762	0.7856	0.5577	0.2221	0.3151	0.364967	0.464571	-1.10603	Serine/threonine-protein phosphatase Pgam5, mitochondrial
CL285.Contig1_All	1179	1.6807	1.1652	1.0352	1.2937	0.8648	0.2511	0.3801	0.498667	0.385458	-1.37536	Serine/threonine-protein phosphatase Pgam5, mitochondrial
CL285.Contig3_All	3432	0.5279	0.7839	0.9376	0.7498	0.3466	0.2588	0.2611	0.288833	0.385214	-1.37627	Serine/threonine-protein phosphatase Pgam5, mitochondrial
CL6917.Contig12_All	2145	1.2141	1.2008	1.5518	1.32223	0.4489	0.4693	0.8617	0.5933	0.448711	-1.15614	Short-chain specific acyl-CoA dehydrogenase, mitochondrial precursor
CL6917.Contig7_All	3833	0.1182	0.224	0.1592	0.167133	0.1034	0.0772	0.0438	0.0748	0.447547	-1.15989	Short-chain specific acyl-CoA dehydrogenase, mitochondrial precursor
Unigene3351_All	3012	0.094	0.152	0.1105	0.118833	0.0752	0.0393	0.0372	0.0505667	0.425526	-1.23268	Short-chain specific acyl-CoA dehydrogenase, mitochondrial precursor
CL6917.Contig11_All	1949	0.61	0.3818	0.797	0.596267	0.2906	0.1215	0.3449	0.252333	0.423189	-1.24063	Short-chain specific acyl-CoA dehydrogenase, mitochondrial precursor
CL6917.Contig15_All	1873	0.665	0.3056	0.6813	0.550633	0.2722	0.1264	0.2991	0.232567	0.422362	-1.24345	Short-chain specific acyl-CoA dehydrogenase, mitochondrial precursor
CL6917.Contig22_All	3431	0.7095	2.2021	0.8893	1.26697	0.7264	0.5005	0.3592	0.5287	0.417296	-1.26086	Short-chain specific acyl-CoA dehydrogenase, mitochondrial precursor
CL6917.Contig5_All	3378	0.6871	0.7286	0.5584	0.658033	0.3354	0.1227	0.3648	0.2743	0.416848	-1.26241	Short-chain specific acyl-CoA dehydrogenase, mitochondrial precursor
CL6917.Contig6_All	2632	1.011	0.8916	1.0961	0.999567	0.4519	0.2475	0.5107	0.403367	0.403542	-1.30921	Short-chain specific acyl-CoA dehydrogenase, mitochondrial precursor
CL6917.Contig2_All	876	1.2926	0.6534	1.3299	1.09197	0.388	0.2028	0.7033	0.431367	0.395036	-1.33994	Short-chain specific acyl-CoA dehydrogenase, mitochondrial precursor
CL6917.Contig19_All	3302	3.0176	12.9143	2.789	6.2403	3.1907	2.4028	1.7642	2.45257	0.393021	-1.34732	Short-chain specific acyl-CoA dehydrogenase, mitochondrial precursor
CL6917.Contig4_All	2101	0.5659	0.5176	0.6601	0.5812	0.2696	0.1409	0.2666	0.2257	0.388334	-1.36463	Short-chain specific acyl-CoA dehydrogenase, mitochondrial precursor
Unigene3288_All	3214	0.916	0.9439	0.7077	0.855867	0.2996	0.2579	0.4357	0.331067	0.38682	-1.37026	Short-chain specific acyl-CoA dehydrogenase, mitochondrial precursor
Unigene3441_All	1007	3.4294	4.2062	3.8013	3.8123	1.0687	0.9995	2.2805	1.44957	0.380234	-1.39504	Short-chain specific acyl-CoA dehydrogenase, mitochondrial precursor
CL6917.Contig20_All	3386	0.5016	0.4564	0.5735	0.5105	0.2509	0.0874	0.2316	0.189967	0.372119	-1.42616	Short-chain specific acyl-CoA dehydrogenase, mitochondrial precursor
CL6917.Contig9_All	3608	0.5963	0.2856	0.5228	0.468233	0.1884	0.0985	0.2329	0.173267	0.370043	-1.43423	Short-chain specific acyl-CoA dehydrogenase, mitochondrial precursor
CL6917.Contig10_All	4573	0.5571	0.5382	0.6066	0.5673	0.2601	0.0906	0.2327	0.194467	0.342793	-1.54459	Short-chain specific acyl-CoA dehydrogenase, mitochondrial precursor
Unigene5467_All	2405	0.306	0.2142	0.3229	0.281033	0.1884	0.0492	0.0466	0.0947333	0.337089	-1.5688	Short-chain specific acyl-CoA dehydrogenase, mitochondrial precursor
CL6917.Contig13_All	2210	0.7685	0.4403	0.9539	0.7209	0.3588	0.1072	0.2534	0.2398	0.33264	-1.58797	Short-chain specific acyl-CoA dehydrogenase, mitochondrial precursor
CL447.Contig1_All	2345	5.0699	3.8322	4.566	4.48937	4.0822	0.5302	1.9347	2.18237	0.486119	-1.04062	Succinate semialdehyde dehydrogenase, mitochondrial
CL5009.Contig2_All	747	22.9639	66.8937	21.0919	36.9832	17.2887	11.4137	18.9706	15.891	0.429682	-1.21866	Succinyl-CoA ligase [ADP-forming] subunit beta, mitochondrial
Unigene5485_All	2831	0.16	0.4246	0.2548	0.2798	0.1401	0.0837	0.1781	0.133967	0.478794	-1.06252	Succinyl-CoA ligase [GDP-forming] subunit beta, mitochondrial
CL7027.Contig4_All	2221	0.2039	0.0773	0.3247	0.201967	0.204	0	0.0504	0.0848	0.419871	-1.25198	Succinyl-CoA ligase [GDP-forming] subunit beta, mitochondrial
CL7027.Contig3_All	2205	0.1284	0.1038	0.3019	0.178033	0.1284	0.0269	0	0.0517667	0.29077	-1.78205	Succinyl-CoA ligase [GDP-forming] subunit beta, mitochondrial
CL4810.Contig2_All	1226	2.3551	0.7003	9.5932	4.2162	2.2177	2.0283	0.5482	1.59807	0.37903	-1.39962	Thymidylate synthase
